# Supplementary material for: Plastome evolution in Santalales involves relaxed selection prior to loss of ndh genes and major boundary shifts of the inverted repeat
Source: Ann Bot. 2024 Aug 30;135(3):515–30. doi: 10.1093/aob/mcae145 (PMC11897430; doi:10.1093/aob/mcae145)
Supplement: mcae145_suppl_Supplementary_Figure_S1 [file mcae145_suppl_supplementary_figure_s1.zip]

Archive with 1 entries (1 files):
- mcae145_suppl_Supplementary_Figure_S1.eps
