# Supplementary material for: Plastome evolution in Santalales involves relaxed selection prior to loss of ndh genes and major boundary shifts of the inverted repeat
Source: Ann Bot. 2024 Aug 30;135(3):515–30. doi: 10.1093/aob/mcae145 (PMC11897430; doi:10.1093/aob/mcae145)
Supplement: mcae145_suppl_Supplementary_Table_S4 [file mcae145_suppl_supplementary_table_s4.xlsx]

## Sheet: run1
Table S4. Detailed results from five runs of RELAX showing patterns of relaxed or intensified selection in functional gene groups and individual genes. For each gene or gene group the three columns are: K: the selection intensity parameter, p: the significance compared to the alternative model, LogL: the likelihood of the model
Sample	accD	accD	accD	atp	atp	atp	ccsa	ccsa	ccsa	cema	cema	cema	clpP	clpP	clpP	infa	infa	infa	matK	matK	matK	ndh	ndh	ndh	ndha	ndha	ndha	ndhb	ndhb	ndhb	ndhc	ndhc	ndhc	ndhd	ndhd	ndhd	ndhe	ndhe	ndhe	ndhf	ndhf	ndhf	ndhg	ndhg	ndhg	ndhh	ndhh	ndhh	ndhi
	K	p	LogL	K	p	LogL	K	p	LogL	K	p	LogL	K	p	LogL	K	p	LogL	K	p	LogL	K	p	LogL	K	p	LogL	K	p	LogL	K	p	LogL	K	p	LogL	K	p	LogL	K	p	LogL	K	p	LogL	K	p	LogL	K
Anacolosa_papuana	0	0.280921	-11415.7	0.536611	0.067567	-27803.1	0.256499	0.127168	-9680.4	0.848905	0.841543	-4854.55	1.08042	0.952231	-3818.24	0	0.029696	-915.569	0.281471	0.340062	-14084.9	-	-	-	-	-	-	-	-	-	-	-	-	-	-	-	-	-	-	-	-	-	-	-	-	-	-	-	-
Anacolosa_pervilleana	0.697247	0.742501	-11416.6	0.885695	0.716298	-27802.8	1.24204	0.624407	-9679.33	0.0127633	0.162418	-4854.24	6.34258	0.180524	-3818.16	1.16772	1	-917.254	0.551263	0.540885	-14085	-	-	-	-	-	-	-	-	-	-	-	-	-	-	-	-	-	-	-	-	-	-	-	-	-	-	-	-
Aptandra_tubicina	0.739765	0.410527	-11417.2	0.779454	0.118675	-27802.1	0	0.0142261	-9678.99	1.1947	0.748473	-4854.27	0.414495	0.328472	-3818.29	0.798247	0.626881	-917.175	0	0.0530595	-14084.3	-	-	-	-	-	-	-	-	-	-	-	-	-	-	-	-	-	-	-	-	-	-	-	-	-	-	-	-
Brachynema_ramiflorum	0.571098	0.202773	-11416.6	0.55438	1.43371e-05	-27801.5	0.616383	0.43703	-9680.42	0.252467	0.0156177	-4852.47	0.0443366	0.000109429	-3815.31	13.1466	0.188287	-914.86	0.126284	0.049107	-14085.1	0.38381	3.33774e-06	-36304.4	0.615889	0.197574	-3803.43	0.599548	0.465622	-2701.4	0.071007	0.168286	-1066.65	0.664975	0.387417	-5889.65	0.275933	0.0618907	-942.381	0.744747	0.129772	-11564.8	0.844101	0.650297	-1929.01	0.21237	0.000507936	-3764.5	0.325572
Cathedra_acuminata	1.957	0.718144	-11416.5	0.592287	0.0205429	-27803	1.22227	0.590169	-9678.85	0.182946	0.184389	-4854.12	1.16772	1	-3818.65	1.16772	1	-917.253	0.0856147	0.310123	-14085.3	-	-	-	-	-	-	-	-	-	-	-	-	-	-	-	-	-	-	-	-	-	-	-	-	-	-	-	-
Coula_edulis	0.717192	0.753858	-11416.8	26.2814	0.300843	-27802.1	0.807936	0.832297	-9680.44	0	0.068243	-4854.03	1.16772	1	-3818.65	11.307	0.537332	-916.815	1.11051	0.938243	-14085	2.7051	0.448936	-36299.1	1.34967	0.840055	-3803.13	1.16772	1	-2701.65	1.16772	1	-1067.42	0.449689	0.420072	-5891.05	50	0.592798	-943.265	1.07329	0.849994	-11560.5	1.16772	1	-1929.01	41.9831	0.459595	-3767.99	1.16772
Curupira_tefeensis	0.982275	0.982033	-11416.9	0.550223	0.0246881	-27803	0.869575	0.764182	-9680.43	0	0.0795305	-4853.8	1.16772	1	-3818.65	11.2237	0.54297	-916.827	0.681934	0.758824	-14085	-	-	-	-	-	-	-	-	-	-	-	-	-	-	-	-	-	-	-	-	-	-	-	-	-	-	-	-
Diogoa_zenkeri	0.7203	0.827231	-11416.6	0.907134	0.845748	-27802.7	0.611141	0.869054	-9680.73	1.16772	1	-4854.56	0.951076	1	-3818.65	1.17123	1	-917.254	0	0.313913	-14084.8	0.16742	0.0354404	-36297.2	1.17123	1	-3803.43	1.16772	1	-2701.64	6.02781	0.189977	-1066.59	1.13024	0.991414	-5894.71	1.17123	1	-943.489	0.190446	0.0311341	-11561.3	1.16772	1	-1929.01	47.8886	0.144663	-3766.84	1.08161
Dulacia_candida	1.60046	0.612549	-11416.4	0.629126	0.0895142	-27803.2	0.678886	0.455488	-9680.72	1.94956	0.236473	-4853.32	6.81021e-21	0.410991	-3817.43	-	-	-	0	0.0856328	-14084.6	-	-	-	-	-	-	-	-	-	-	-	-	-	-	-	-	-	-	-	-	-	-	-	-	-	-	-	-
Engomegoma_gordonii	0.727323	0.642597	-11416.8	0.349583	0.120958	-27803.1	0	0.111639	-9679.72	1.17123	1	-4854.55	1.16772	1	-3818.65	1.16772	1	-917.253	4.74416	0.165901	-14084.6	0.168379	0.0286665	-36305.7	1.31586	0.874883	-3803.13	1.16772	1	-2701.64	1.23283e-05	0.472888	-1067.1	2.70358	0.411035	-5894.52	8.12436	0.118053	-942.375	0.334331	0.0170034	-11560.6	19.8949	0.310678	-1928.41	0.167305	0.11747	-3767.58	1.08247
Erythropalum_scandens	0.717108	0.299815	-11416.9	0.433846	9.99201e-16	-27785.5	0.496871	0.0810825	-9680.37	0.50168	0.110454	-4854.47	0	1.24776e-07	-3808.51	0.567538	0.227954	-917.128	0.844447	0.506953	-14084.2	0.736794	0.0005169	-36304.3	0.844593	0.59902	-3802.58	1.67595	0.171462	-2700.15	1.61994	0.572808	-1066.37	0.280194	0.0018281	-5887.16	0.664928	0.554457	-943.532	0.364775	0.0160687	-11561.6	0.298139	0.0303049	-1927.2	0.551206	0.0340509	-3767.68	0.597459
Harmandia_mekongensis	0.51813	0.310619	-11416.4	0.106737	0.001082	-27803.9	1.0487	0.900717	-9679.27	1.02481	0.985239	-4854.07	1.113	0.909679	-3817.63	0	0.0351301	-915.701	0.279876	0.0708252	-14082.8	-	-	-	-	-	-	-	-	-	-	-	-	-	-	-	-	-	-	-	-	-	-	-	-	-	-	-	-
Heisteria_densifrons	0.952498	0.892975	-11417.2	0.724517	0.0190004	-27802.3	1.70628	0.389316	-9679.68	0	0.00676558	-4852.22	5.04417	0.0106516	-3817.4	12.4836	0.306012	-915.881	0.322314	0.042712	-14066	0.149771	0.000108082	-36297.4	2.25061	0.145138	-3799.31	0.959191	0.952678	-2701.65	0	0.0604692	-1065.92	0.299931	0.0137202	-5891.5	6.28788	0.598648	-942.76	0.768621	0.210193	-11563.9	1.0634	0.86555	-1928.74	0.0278644	0.318322	-3767.92	0.730282
Loranthus_europaeus	0.270281	0.0208091	-11415.2	0.45887	9.29652e-10	-27800	0.469277	0.0174466	-9679.8	0.0676113	0.000313595	-4848.72	1.6165	0.479662	-3811.94	0.156004	0.0283568	-915.221	0.804276	0.257098	-14086.3	-	-	-	-	-	-	-	-	-	-	-	-	-	-	-	-	-	-	-	-	-	-	-	-	-	-	-	-
Maburea_trinervis	1.8694	0.0515055	-11414.2	0.607515	0.0125079	-27803	0.538447	0.607671	-9680.73	0.0521987	0.0882267	-4853.92	5.10104	0.1433	-3818.5	11.2541	0.528484	-916.797	0.35197	0.0454617	-14082.6	0.492302	0.000782285	-36296.6	0.0405878	0.00120625	-3800.35	1.16772	1	-2701.65	0.167411	0.591263	-1067.38	0.354586	0.0425395	-5889.71	0.524265	0.311745	-943.334	-	-	-	0.803506	0.661632	-1928.89	0.89601	0.80359	-3768.35	0.27319
Malania_oleifera	0.831979	0.716241	-11416.9	0.582247	0.00145494	-27802.5	0.578764	0.491144	-9680.68	0.230334	0.0727693	-4853.85	0.901879	0.950105	-3818.12	0.490275	0.254836	-917.099	0.925055	1	-14085.4	-	-	-	-	-	-	-	-	-	-	-	-	-	-	-	-	-	-	-	-	-	-	-	-	-	-	-	-
Minquartia_guianensis	0.712847	0.656919	-11416.8	0.387924	0.155964	-27803	0.205568	0.579151	-9680.63	29.469	0.31888	-4853.81	1.16772	1	-3818.65	1.16772	1	-917.253	1.11459	0.958273	-14095	1.11803	0.830602	-36300.4	0.325217	0.470798	-3803.32	0	0.187883	-2700.82	1.16772	1	-1067.42	0.431376	0.496019	-5891.19	1.16772	1	-943.489	1.05749	0.899595	-11556	21.0105	0.315473	-1928.4	50	0.465244	-3768.01	1.16772
Misodendrum_brachystachyum	1.10189	0.601658	-11415.6	0.320365	0.00131313	-27802.9	0.653777	0.082748	-9680.19	1.76237	0.188383	-4852.87	0.113463	0.504226	-3816.93	1.00489	0.992246	-916.469	1.16772	1	-14085.4	-	-	-	-	-	-	-	-	-	-	-	-	-	-	-	-	-	-	-	-	-	-	-	-	-	-	-	-
Nanodea_muscosa	0.610738	0.11174	-11416.2	0.482938	0.00496799	-27802.9	0.631792	0.181049	-9680.24	0.272402	0.0158781	-4853.07	50	0.0106914	-3808.96	-	-	-	0.427699	0.0335216	-14082.5	-	-	-	-	-	-	-	-	-	-	-	-	-	-	-	-	-	-	-	-	-	-	-	-	-	-	-	-
Octoknema_affinis	0.727176	0.4312	-11417.1	0.912768	0.644177	-27802.3	0.564635	0.429893	-9680.63	2.26848	0.453337	-4853.54	0.653845	0.689517	-3818.25	13.632	0.539541	-916.822	1.13251	0.84118	-14084.2	0.98407	0.936501	-36306.7	1.33678	0.723544	-3802.41	16.459	0.387426	-2701.23	0.248248	0.659221	-1067.4	0.239287	0.117477	-5891.09	0	0.127596	-942.474	1.35646	0.398718	-11562.1	20.8063	0.149389	-1927.75	1	1	-3768.2	1.50081
Olax_imbricata	0.678976	0.789879	-11416.6	1.03829	0.96111	-27802.8	0.0687705	0.195603	-9680.31	0.688258	0.696771	-4854.58	0.999518	1	-3818.66	-	-	-	4.43036	0.172023	-14084.5	-	-	-	-	-	-	-	-	-	-	-	-	-	-	-	-	-	-	-	-	-	-	-	-	-	-	-	-
Olax_scandens	0.672052	0.667709	-11416.7	1.71277	0.234729	-27800.4	0.654707	0.702544	-9680.66	0	0.384065	-4854.3	8.12105	0.191536	-3818.19	-	-	-	0	0.346896	-14084.8	-	-	-	-	-	-	-	-	-	-	-	-	-	-	-	-	-	-	-	-	-	-	-	-	-	-	-	-
Phanerodiscus_capuronii	0.702263	0.564212	-11416.9	0.862836	0.449445	-27801.3	0.59739	0.411571	-9680.55	0	0.0550137	-4854	0.43158	0.453376	-3818.47	12.2336	0.417948	-916.461	1.31559	0.423653	-14084.1	-	-	-	-	-	-	-	-	-	-	-	-	-	-	-	-	-	-	-	-	-	-	-	-	-	-	-	-
Schoepfia_arenaria	1.2095	0.906036	-11416.6	0.854824	0.848292	-27803	1.16772	1	-9680.66	1.16772	1	-4854.6	5.90333	0.209987	-3818.23	1.16772	1	-917.254	0.92752	0.999998	-14085.4	-	-	-	-	-	-	-	-	-	-	-	-	-	-	-	-	-	-	-	-	-	-	-	-	-	-	-	-
Schoepfia_schreberi	3.60209	0.544089	-11416.5	0.532782	0.30023	-27803.2	0.849393	0.875848	-9680.55	1.16772	1	-4854.55	1.06989	0.984317	-3818.26	0.999136	1	-917.253	0.810379	0.949368	-14085.1	-	-	-	-	-	-	-	-	-	-	-	-	-	-	-	-	-	-	-	-	-	-	-	-	-	-	-	-
Scorodocarpus_borneensis	1.33605	0.418424	-11416	0.676336	0.0943303	-27803.2	1.11498	0.812525	-9680.09	0.583638	0.532909	-4854.57	1.06744	0.983312	-3817.52	0.719668	0.504728	-917.246	0.685241	0.692079	-14085	0.712734	0.0892617	-36305.8	0.571162	0.520872	-3803.42	0.603776	0.598124	-2701.54	1.16772	1	-1067.42	0.755469	0.465796	-5890.32	1.23731	0.832033	-943.366	0.337661	0.174227	-11561.9	0.501289	0.377909	-1928.86	0.393809	0.129195	-3767.78	0.371526
Strombosia_pustulata	1.0724	0.868223	-11416.7	0.824927	0.531354	-27802.6	0.697878	0.895744	-9680.72	0	0.0548636	-4853.98	0.511837	0.74024	-3818.66	1.16869	1	-917.254	0.899711	0.809531	-14082.9	1.13422	0.56754	-36314.1	2.77702	0.366701	-3802.16	18.2193	0.13719	-2700.36	0.313427	0.796249	-1067.35	1.43875	0.708131	-5894.32	1.29978	0.756437	-943.252	0.161408	0.0321965	-11560.9	23.3482	0.0761704	-1927.07	50	0.0736192	-3766.08	0.373992
Strombosiopsis_tetrandra	0.723276	0.606612	-11416.8	0.629345	0.252457	-27803.2	0.810138	0.801175	-9680.57	24.5592	0.190169	-4853.69	1.16772	1	-3818.65	1.16772	1	-917.253	0.71828	0.890398	-14085	0.109526	0.0838855	-36297.4	0	0.00236246	-3800.23	1.16616	1	-2701.65	1.16772	1	-1067.42	0.171239	0.375555	-5894.5	50	0.601541	-943.268	0.191994	0.0492223	-11561.4	1.16772	1	-1929.01	48.5294	0.300692	-3767.61	0.363707
Tetrastylidium_peruvianum	0.624408	0.92915	-11416.6	1.02583	0.980569	-27802.9	0.807429	0.829743	-9680.67	0	0.25885	-4854.3	1.16772	1	-3818.65	1.16772	1	-917.253	4.5002	0.179484	-14084.5	0.527923	0.101866	-36297.4	0.0724369	0.1823	-3802.99	1.16772	1	-2701.64	4.66612e-05	0.47223	-1067.1	0	0.0539708	-5889.06	1.23392	0.855618	-943.391	4.43022e-07	0.0374773	-11560.9	0.770519	0.79751	-1929.01	44.6505	0.205869	-3767.23	1.17123
Thesium_decaryanum	0.703139	0.0330454	-11415.2	0.814987	0.0463757	-27799.9	0.705209	0.582326	-9680.13	1.08491	0.763139	-4853.3	4.52878	0.0211473	-3812.13	-	-	-	1.08351	0.676441	-14091.1	-	-	-	-	-	-	-	-	-	-	-	-	-	-	-	-	-	-	-	-	-	-	-	-	-	-	-	-
Viscum_trachycarpum	3.17833	1.02539e-07	-11378.2	6.77626e-21	1.41475e-10	-27801.4	8.17997e-06	0.0040292	-9675.98	0.67077	0.207679	-4854.82	17.0577	0.0982416	-3809.51	-	-	-	9.97897	0.0261001	-14090.9	-	-	-	-	-	-	-	-	-	-	-	-	-	-	-	-	-	-	-	-	-	-	-	-	-	-	-	-
Ximenia_americana	0.683307	0.75825	-11416.7	0.450293	0.0539125	-27803	1.02251	0.994783	-9680.44	0	0.0543725	-4853.79	1.08824	0.968381	-3818.23	1.17123	1	-917.253	0.301672	0.294477	-14084.9	-	-	-	-	-	-	-	-	-	-	-	-	-	-	-	-	-	-	-	-	-	-	-	-	-	-	-	-
[truncated: 41 more columns]

## Sheet: run2
Sample	accD	accD	accD	atp	atp	atp	ccsa	ccsa	ccsa	cema	cema	cema	clpP	clpP	clpP	infa	infa	infa	matK	matK	matK	ndh	ndh	ndh	ndha	ndha	ndha	ndhb	ndhb	ndhb	ndhc	ndhc	ndhc	ndhd	ndhd	ndhd	ndhe	ndhe	ndhe	ndhf	ndhf	ndhf	ndhg	ndhg	ndhg	ndhh	ndhh	ndhh	ndhi
	K	p	LogL	K	p	LogL	K	p	LogL	K	p	LogL	K	p	LogL	K	p	LogL	K	p	LogL	K	p	LogL	K	p	LogL	K	p	LogL	K	p	LogL	K	p	LogL	K	p	LogL	K	p	LogL	K	p	LogL	K	p	LogL	K
Anacolosa_papuana	0	0.279963	-11415.8	0.582793	0.0676065	-27803.1	0.189424	0.130253	-9680.36	0.851071	0.830345	-4854.54	1.07006	0.967429	-3818.24	0	0.0297505	-915.57	0.281845	0.338365	-14084.9	-	-	-	-	-	-	-	-	-	-	-	-	-	-	-	-	-	-	-	-	-	-	-	-	-	-	-	-
Anacolosa_pervilleana	0.696892	0.739299	-11416.6	0.886033	0.717523	-27802.8	1.24107	0.596848	-9679.3	0.0125982	0.162438	-4854.24	5.75205	0.18214	-3818.17	1.16772	1	-917.253	0.550545	0.539603	-14085	-	-	-	-	-	-	-	-	-	-	-	-	-	-	-	-	-	-	-	-	-	-	-	-	-	-	-	-
Aptandra_tubicina	1.87901e-06	0.172319	-11416.7	0.785464	0.117218	-27802.2	2.8438e-10	0.0309616	-9679.62	1.19536	0.758124	-4854.27	0.496645	0.324273	-3818.29	0.798791	0.627529	-917.176	0	0.0529482	-14084.3	-	-	-	-	-	-	-	-	-	-	-	-	-	-	-	-	-	-	-	-	-	-	-	-	-	-	-	-
Brachynema_ramiflorum	0.341049	0.178451	-11416.5	0.555567	1.43345e-05	-27801.5	0.616851	0.423339	-9680.46	19.8516	0.0484192	-4853.5	0.0327499	0.000105401	-3815.3	12.066	0.188502	-914.862	0.155351	0.0475288	-14084.6	0.483478	5.52386e-06	-36295.3	0.616532	0.197066	-3803.41	0.60308	0.462862	-2701.4	2.39811	0.221626	-1066.86	0.616325	0.408733	-5891.22	0.276079	0.0616945	-942.374	0.6295	0.0525655	-11561.4	0.844253	0.65216	-1929.03	0.310672	0.000498633	-3764.5	0.321913
Cathedra_acuminata	1.95745	0.728519	-11416.5	0.589294	0.0205552	-27803	1.23184	0.592905	-9678.87	0	0.168598	-4854.04	1.17123	1	-3818.66	1.16772	1	-917.254	0.0853855	0.329793	-14085.3	-	-	-	-	-	-	-	-	-	-	-	-	-	-	-	-	-	-	-	-	-	-	-	-	-	-	-	-
Coula_edulis	0.719986	0.749979	-11416.8	49.1859	0.299542	-27802.1	0.811862	0.801288	-9680.53	0	0.146264	-4854.02	1.08161	1	-3818.65	15.9475	0.537198	-916.816	1.1104	0.950012	-14085	19.3868	0.382565	-36298.9	1.39818	0.850695	-3803.11	1.16772	1	-2701.65	1.08161	1	-1067.42	0.433008	0.413542	-5889.48	1.23152	0.852689	-943.388	1.06057	0.846093	-11560.5	1.17123	1	-1929.01	50	0.459534	-3768.01	1.43583
Curupira_tefeensis	0.983079	0.995516	-11417	0.558078	0.0247076	-27803	0.755131	0.662371	-9680.36	0	0.0796035	-4853.81	1.16772	1	-3818.65	13.0419	0.542389	-916.825	0.681047	0.754713	-14085	-	-	-	-	-	-	-	-	-	-	-	-	-	-	-	-	-	-	-	-	-	-	-	-	-	-	-	-
Diogoa_zenkeri	0.714016	0.82546	-11416.6	0.920069	0.858739	-27802.8	0.609405	0.823122	-9680.72	1.16772	1	-4854.56	1.16772	1	-3818.65	1.16772	1	-917.253	0	0.316323	-14094.9	0.184989	0.035505	-36297.2	0.951076	1	-3803.36	1.16772	1	-2701.64	5.99271	0.190469	-1066.59	1.18406	0.887734	-5891.33	1.08161	1	-943.49	0.193175	0.0308175	-11561.3	1.43101	1	-1929.01	13.252	0.34075	-3767.52	1.16869
Dulacia_candida	1.6069	0.610882	-11416.3	0.659027	0.090948	-27803.4	0.536239	0.416898	-9680.64	1.94864	0.23374	-4853.26	1.16517	0.889007	-3817.86	-	-	-	0	0.0859371	-14084.6	-	-	-	-	-	-	-	-	-	-	-	-	-	-	-	-	-	-	-	-	-	-	-	-	-	-	-	-
Engomegoma_gordonii	0.639274	0.680861	-11416.8	0.224001	0.120857	-27803	0	0.112976	-9679.76	1.16772	1	-4854.56	0.989244	1	-3818.75	0.952391	1	-917.253	4.33831	0.230044	-14085	1.06579	0.888623	-36306.6	1.32168	0.864765	-3803.18	1.16772	1	-2701.65	0.000292868	0.4729	-1067.1	0.65295	0.533475	-5891.26	8.28264	0.117804	-942.373	0.341407	0.0171473	-11560.6	18.6474	0.309612	-1928.39	0.0718662	0.116774	-3767.56	1.16869
Erythropalum_scandens	0.726106	0.308777	-11416.9	0.438646	1.11022e-15	-27785.5	0.544541	0.0746399	-9680.34	0.503416	0.110052	-4854.53	0	1.22627e-07	-3808.45	0.564636	0.228348	-917.129	0.844357	0.50668	-14084.2	0.545294	4.37999e-07	-36290.7	0.826854	0.587021	-3802.62	1.67245	0.171621	-2700.15	1.6312	0.575279	-1066.37	0.327026	0.00202059	-5887.2	0.703754	0.554085	-943.531	0.326097	0.016211	-11561.7	0.297988	0.030254	-1927.19	0.237179	0.0343795	-3767.68	0.598775
Harmandia_mekongensis	0.555963	0.31269	-11416.4	0.627847	0.000301714	-27802.8	1.01808	0.970525	-9679.28	1.02672	0.960764	-4854.07	1.13339	0.886819	-3817.64	0	0.0350664	-915.699	0.449491	0.0902096	-14083.1	-	-	-	-	-	-	-	-	-	-	-	-	-	-	-	-	-	-	-	-	-	-	-	-	-	-	-	-
Heisteria_densifrons	0.952666	0.948124	-11417.2	0.662845	0.0205822	-27802.2	1.7108	0.386443	-9679.67	0	0.00677702	-4852.22	5.37224	0.0106256	-3817.39	22.0327	0.303518	-915.876	0.322123	0.0539646	-14068.7	0.150854	0.000181375	-36297.9	2.35062	0.144349	-3799.31	0.959196	0.953588	-2701.65	0	0.0606464	-1065.93	0.30392	0.0137131	-5891.5	1.30755	0.79765	-942.86	0.680865	0.170267	-11562.4	1.06506	0.866634	-1928.73	0.0234362	0.31856	-3767.92	0.717829
Loranthus_europaeus	0.629411	0.0281004	-11415.6	0.453314	9.18304e-10	-27800	0.494747	0.01731	-9679.78	0.0684045	0.000313709	-4848.71	1.62028	0.481137	-3811.94	0.157912	0.0232934	-915.221	0.232744	0.0448583	-14081.5	-	-	-	-	-	-	-	-	-	-	-	-	-	-	-	-	-	-	-	-	-	-	-	-	-	-	-	-
Maburea_trinervis	1.62318	0.133899	-11414.8	0.628829	0.0123396	-27803	0.536885	0.608052	-9680.72	0.0519008	0.0881501	-4853.92	4.96975	0.14363	-3818.5	13.1357	0.528168	-916.797	0.356292	0.0465007	-14082.6	0.492461	0.000831007	-36304.5	0.0331298	0.00121332	-3800.35	1.16772	1	-2701.64	0.17287	0.590442	-1067.38	0.378956	0.0406464	-5889.69	0.524474	0.311046	-943.331	-	-	-	0.800834	0.661674	-1928.88	0.865129	0.821893	-3768.34	0.211039
Malania_oleifera	0.832224	0.701645	-11416.8	0.59751	0.00144267	-27802.5	0.580593	0.495801	-9680.69	0.231611	0.0729341	-4853.84	0.920147	0.962187	-3817.95	0.489456	0.255618	-917.103	1.08161	1	-14085.4	-	-	-	-	-	-	-	-	-	-	-	-	-	-	-	-	-	-	-	-	-	-	-	-	-	-	-	-
Minquartia_guianensis	0.711951	0.648818	-11416.9	0.115552	0.155614	-27802.9	0.198571	0.586731	-9680.64	22.9355	0.328599	-4853.88	1.16772	1	-3818.65	1.16772	1	-917.253	1.09185	0.972929	-14084.8	1.1217	0.826954	-36300.5	0.337645	0.473015	-3803.36	0	0.187639	-2700.81	1.17123	1	-1067.42	1.39721	0.952442	-5894.41	1.16772	1	-943.489	1.03545	0.949956	-11556	19.2503	0.314955	-1928.4	45.1185	0.466535	-3767.99	1.17123
Misodendrum_brachystachyum	1.10182	0.5985	-11415.6	0.314994	0.0013133	-27802.9	0.674739	0.0805676	-9680.19	1.77872	0.188385	-4852.87	0.806526	0.730032	-3817.12	1.00664	0.987965	-916.469	1.43101	1	-14085.4	-	-	-	-	-	-	-	-	-	-	-	-	-	-	-	-	-	-	-	-	-	-	-	-	-	-	-	-
Nanodea_muscosa	0.615337	0.110805	-11416.2	0.495445	0.00493969	-27802.9	0.644502	0.177442	-9680.24	0.270287	0.0158429	-4853.07	50	0.0107479	-3808.96	-	-	-	0.565008	0.06629	-14095.4	-	-	-	-	-	-	-	-	-	-	-	-	-	-	-	-	-	-	-	-	-	-	-	-	-	-	-	-
Octoknema_affinis	0.718655	0.430078	-11417	0.890523	0.61487	-27802.3	0.570144	0.431233	-9680.63	2.27109	0.4532	-4853.48	0.64018	0.687833	-3818.25	11.9147	0.539451	-916.819	1.13263	0.798623	-14084.2	0.13793	0.00859501	-36304.9	1.26762	0.755488	-3802.48	16.7953	0.387467	-2701.22	0.267126	0.661618	-1067.4	0.237745	0.117482	-5891.09	0	0.127842	-942.476	1.4399	0.191342	-11560.9	20.6672	0.149302	-1927.75	0.986233	0.994598	-3768.25	1.49932
Olax_imbricata	0.678559	0.779224	-11416.8	1.0394	0.983391	-27802.8	0.0652054	0.196825	-9680.33	0.68836	0.693513	-4854.58	0.999518	1	-3818.65	-	-	-	4.25567	0.173108	-14084.6	-	-	-	-	-	-	-	-	-	-	-	-	-	-	-	-	-	-	-	-	-	-	-	-	-	-	-	-
Olax_scandens	0.671745	0.665617	-11416.7	1.74149	0.233466	-27800.2	0.660808	0.714167	-9680.68	0	0.33047	-4854.3	10.9683	0.188078	-3818.18	-	-	-	0	0.347551	-14085.3	-	-	-	-	-	-	-	-	-	-	-	-	-	-	-	-	-	-	-	-	-	-	-	-	-	-	-	-
Phanerodiscus_capuronii	0.702005	0.564506	-11416.9	0.883044	0.466553	-27801.4	0.588545	0.408899	-9680.55	0	0.134819	-4854	0.392244	0.458622	-3818.48	17.4979	0.417971	-916.461	1.30292	0.425638	-14084.1	-	-	-	-	-	-	-	-	-	-	-	-	-	-	-	-	-	-	-	-	-	-	-	-	-	-	-	-
Schoepfia_arenaria	1.20775	0.926021	-11416.5	0.878021	0.854536	-27803.1	1.43101	1	-9680.71	1.16772	1	-4854.55	5.52982	0.211643	-3818.25	1.17123	1	-917.253	0.929995	0.999998	-14085.4	-	-	-	-	-	-	-	-	-	-	-	-	-	-	-	-	-	-	-	-	-	-	-	-	-	-	-	-
Schoepfia_schreberi	3.72085	0.541119	-11416.5	0.575106	0.299823	-27803.2	0.842212	0.855049	-9680.52	0.951076	1	-4854.56	1.14207e-07	0.581022	-3818.1	0.952391	1	-917.253	0.810556	0.950502	-14085.1	-	-	-	-	-	-	-	-	-	-	-	-	-	-	-	-	-	-	-	-	-	-	-	-	-	-	-	-
Scorodocarpus_borneensis	1.34402	0.445318	-11416	0.5445	0.0945549	-27803.1	1.11783	0.881633	-9680.12	0.59123	0.533163	-4854.57	4.59099e-08	0.422976	-3817.18	0.719003	0.50473	-917.246	0.685524	0.687128	-14084.9	0.686566	0.077596	-36297.4	0.441209	0.518561	-3803.36	0.604378	0.598299	-2701.52	1.16772	1	-1067.42	0.769472	0.468217	-5890.32	1.24145	0.833175	-943.367	0.339128	0.172202	-11561.9	0.501182	0.377887	-1928.86	0.43955	0.1323	-3767.82	0.374358
Strombosia_pustulata	1.07136	0.875551	-11416.7	0.815992	0.529169	-27802.6	0.801865	0.862338	-9680.73	0	0.131351	-4853.98	0.499848	0.74479	-3818.6	1.16772	1	-917.253	0.907596	0.861816	-14082.9	1.13827	0.587245	-36313.9	3.10068	0.366794	-3802.18	20.9585	0.137402	-2700.35	0.243486	0.795518	-1067.35	1.46282	0.753863	-5894.33	1.29997	0.755336	-943.251	0.162758	0.031563	-11560.9	22.3879	0.0760406	-1927.07	46.3085	0.0740214	-3766.05	0.223616
Strombosiopsis_tetrandra	0.728832	0.608424	-11416.8	0.645903	0.253349	-27803.3	0.809933	0.896033	-9680.53	39.9639	0.190415	-4853.7	1.16869	1	-3818.66	1.16772	1	-917.253	0.718211	0.880405	-14085	0.561185	0.36761	-36306.7	0	0.00231271	-3800.19	1.16772	1	-2701.65	1.17123	1	-1067.42	0.154795	0.474712	-5891.2	1.22398	0.852703	-943.388	0.198845	0.0489782	-11561.4	1.08161	1	-1929.02	19.7271	0.508987	-3767.99	0.364211
Tetrastylidium_peruvianum	0.625623	0.95508	-11416.6	1.03052	1	-27802.8	0.841927	0.895583	-9680.72	0	0.258913	-4854.29	1.16772	1	-3818.65	1.17123	1	-917.253	4.28756	0.180721	-14084.5	0.196857	0.102495	-36304.4	0.0536231	0.179322	-3802.94	1.16772	1	-2701.65	0.000302454	0.472057	-1067.1	5.69256	0.00845741	-5892.22	50	0.515302	-943.273	0.249215	0.0378488	-11561	0.770316	0.793654	-1929.01	50	0.20497	-3767.26	1.16772
Thesium_decaryanum	0.699709	0.0328679	-11415.3	0.847257	0.0561771	-27800.2	0.707517	0.587857	-9680.12	1.08632	0.759132	-4853.3	0.995502	0.994517	-3814.76	-	-	-	1.08287	0.65924	-14083.3	-	-	-	-	-	-	-	-	-	-	-	-	-	-	-	-	-	-	-	-	-	-	-	-	-	-	-	-
Viscum_trachycarpum	3.17448	1.10266e-07	-11378.3	8.58818e-06	1.43171e-10	-27801.4	6.36506e-06	0.00402759	-9675.98	0.670382	0.20761	-4854.82	12.625	0.0900915	-3809.47	-	-	-	0.940874	0.753224	-14093.3	-	-	-	-	-	-	-	-	-	-	-	-	-	-	-	-	-	-	-	-	-	-	-	-	-	-	-	-
Ximenia_americana	0.684537	0.740363	-11416.8	0.597956	0.0536272	-27803.2	1.04278	0.968671	-9680.46	0	0.0557748	-4853.85	1.0749	0.982931	-3818.23	1.08473	1	-917.254	0.303319	0.29292	-14084.9	-	-	-	-	-	-	-	-	-	-	-	-	-	-	-	-	-	-	-	-	-	-	-	-	-	-	-	-
[truncated: 41 more columns]

## Sheet: run3
Sample	accD	accD	accD	atp	atp	atp	ccsa	ccsa	ccsa	cema	cema	cema	clpP	clpP	clpP	infa	infa	infa	matK	matK	matK	ndh	ndh	ndh	ndha	ndha	ndha	ndhb	ndhb	ndhb	ndhc	ndhc	ndhc	ndhd	ndhd	ndhd	ndhe	ndhe	ndhe	ndhf	ndhf	ndhf	ndhg	ndhg	ndhg	ndhh	ndhh	ndhh	ndhi
	K	p	LogL	K	p	LogL	K	p	LogL	K	p	LogL	K	p	LogL	K	p	LogL	K	p	LogL	K	p	LogL	K	p	LogL	K	p	LogL	K	p	LogL	K	p	LogL	K	p	LogL	K	p	LogL	K	p	LogL	K	p	LogL	K
Anacolosa_papuana	0	0.282135	-11415.6	0.610462	0.0670997	-27803.1	0.189517	0.128586	-9680.4	0.877542	0.837575	-4854.55	6.77626e-21	0.573919	-3818.08	0	0.0297017	-915.569	0.281493	0.34226	-14084.9	-	-	-	-	-	-	-	-	-	-	-	-	-	-	-	-	-	-	-	-	-	-	-	-	-	-	-	-
Anacolosa_pervilleana	0.679629	0.764717	-11416.6	0.886342	0.717725	-27802.8	1.22354	0.590347	-9679.31	0.0129851	0.162709	-4854.23	5.32341	0.18371	-3818.18	1.16772	1	-917.253	0.551689	0.538892	-14095.2	-	-	-	-	-	-	-	-	-	-	-	-	-	-	-	-	-	-	-	-	-	-	-	-	-	-	-	-
Aptandra_tubicina	7.3276e-06	0.179119	-11416.6	0.730569	0.123481	-27802.1	0	0.0140309	-9678.95	1.19684	0.760916	-4854.27	0.248429	0.329332	-3818.31	0.799898	0.625525	-917.172	0	0.0521831	-14084.3	-	-	-	-	-	-	-	-	-	-	-	-	-	-	-	-	-	-	-	-	-	-	-	-	-	-	-	-
Brachynema_ramiflorum	0.576326	0.200561	-11416.6	0.55162	1.43611e-05	-27801.5	0.617226	0.421778	-9680.43	19.6411	0.0509901	-4853.5	0.0398683	0.000108925	-3815.31	12.0618	0.188562	-914.862	0.156056	0.0478018	-14084.6	0.465759	5.51849e-06	-36303.1	0.489496	0.198199	-3803.41	0.602006	0.462299	-2701.41	0.0694318	0.168357	-1066.65	0.654757	0.386606	-5889.65	0.274646	0.061738	-942.374	0.681139	0.0534615	-11561.4	0.843067	0.650496	-1929.01	0.312658	0.00050772	-3764.5	0.323273
Cathedra_acuminata	1.95353	0.720134	-11416.5	0.580535	0.0203272	-27803	1.24056	0.579354	-9678.83	0	0.168761	-4854.05	1.16616	1	-3818.65	1.16772	1	-917.253	0.0828309	0.307477	-14084.8	-	-	-	-	-	-	-	-	-	-	-	-	-	-	-	-	-	-	-	-	-	-	-	-	-	-	-	-
Coula_edulis	0.720029	0.749566	-11416.7	11.4865	0.365354	-27802.3	0.918508	0.911817	-9680.58	0	0.0683318	-4854.03	1.16772	1	-3818.65	17.9554	0.536929	-916.814	1.10653	0.980896	-14085	21.0928	0.385205	-36298.9	1.30624	0.838033	-3803.2	1.16772	1	-2701.65	1.16772	1	-1067.42	0.904632	0.956085	-5892.66	1.22952	0.849787	-943.386	1.07141	0.834473	-11560.5	1.16772	1	-1929.02	18.2744	0.597995	-3768.15	1.16772
Curupira_tefeensis	0.980853	0.978516	-11413.8	0.540551	0.0246865	-27803	0.757982	0.658454	-9680.35	0	0.079565	-4853.8	1.16772	1	-3818.65	10.8361	0.541775	-916.824	0.679701	0.752126	-14085.5	-	-	-	-	-	-	-	-	-	-	-	-	-	-	-	-	-	-	-	-	-	-	-	-	-	-	-	-
Diogoa_zenkeri	0.719897	0.805803	-11416.6	0.894042	0.843021	-27802.7	0.694801	0.857043	-9680.74	1.1722	1	-4854.56	1.43101	1	-3818.65	1.16772	1	-917.253	0	0.313741	-14084.8	0.195397	0.0496607	-36304.6	1.16869	1	-3803.35	1.16772	1	-2701.65	5.96981	0.190228	-1066.59	1.1609	0.8037	-5889.33	1.08161	1	-943.489	0.577514	0.17717	-11563.5	1.16772	1	-1929.01	50	0.144266	-3766.86	1.08559
Dulacia_candida	1.61365	0.61479	-11416.3	0.648162	0.090456	-27803.3	0.536229	0.416737	-9680.64	1.95529	0.234355	-4853.26	1.14823	0.86948	-3817.77	-	-	-	0	0.085803	-14084.6	-	-	-	-	-	-	-	-	-	-	-	-	-	-	-	-	-	-	-	-	-	-	-	-	-	-	-	-
Engomegoma_gordonii	0.696286	0.657513	-11416.8	0.208217	0.120863	-27803	0	0.111069	-9679.72	1.16558	1	-4854.61	1.16869	1	-3818.65	1.17026	1	-917.253	5.3573	0.165874	-14084.6	0.182206	0.0316273	-36297.3	1.32606	0.870908	-3803.13	1.16772	1	-2701.65	0.000135922	0.473541	-1067.1	0.648034	0.527792	-5891.25	7.64284	0.118943	-942.382	0.328953	0.0168545	-11560.6	19.851	0.30981	-1928.39	0.0568721	0.116331	-3767.55	1.16772
Erythropalum_scandens	0.664732	0.279476	-11416.8	0.239374	0	-27782.1	0.498172	0.0798685	-9680.36	0.50369	0.110499	-4854.48	0	1.22835e-07	-3808.44	0.567774	0.227952	-917.128	0.844359	0.506649	-14084.2	0.547352	4.4138e-07	-36290.7	0.848527	0.596858	-3802.59	1.67703	0.17163	-2700.15	1.61891	0.572855	-1066.37	0.544894	0.00811893	-5888.45	0.725228	0.552649	-943.527	0.364294	0.0159001	-11561.7	0.298293	0.0301963	-1927.19	0.435929	0.034295	-3767.69	0.599561
Harmandia_mekongensis	0.555942	0.313984	-11416.5	0.604363	0.00276188	-27805.8	1.04784	0.899525	-9679.27	1.02593	0.967985	-4854.07	0.818946	0.912027	-3817.63	0	0.035067	-915.699	0.794711	0.592029	-14084.8	-	-	-	-	-	-	-	-	-	-	-	-	-	-	-	-	-	-	-	-	-	-	-	-	-	-	-	-
Heisteria_densifrons	0.954178	0.898366	-11417.2	0.717173	0.0190581	-27802.3	1.70266	0.391066	-9679.68	0	0.00675798	-4852.22	5.17672	0.0106497	-3817.4	11.9441	0.306352	-915.882	0.322195	0.0423779	-14066	0.146422	0.0345693	-36302.7	2.23753	0.145297	-3799.31	0.957779	0.954234	-2701.65	0	0.0605546	-1065.93	0.573135	0.0254704	-5894.5	9.22817	0.799394	-942.862	0.421567	0.111764	-11562.2	1.06377	0.864262	-1928.73	0.766632	0.507092	-3768.21	0.742827
Loranthus_europaeus	0.344834	0.021004	-11415.2	0.458379	9.25211e-10	-27800	0.413902	0.0181012	-9679.79	0.0682888	0.000313509	-4848.73	1.62046	0.480397	-3811.94	8.58075e-05	0.020736	-914.831	0.2331	0.041637	-14090	-	-	-	-	-	-	-	-	-	-	-	-	-	-	-	-	-	-	-	-	-	-	-	-	-	-	-	-
Maburea_trinervis	1.87009	0.0514245	-11414.1	0.515558	0.012712	-27803	0.528607	0.589692	-9680.7	0.0520202	0.0886172	-4853.93	4.9339	0.143399	-3818.5	13.4205	0.529659	-916.8	0	0.0429991	-14085.6	0.493093	0.000829354	-36304.4	0.040058	0.00120524	-3800.35	1.16772	1	-2701.65	1.49262	0.707498	-1067.45	0.337375	0.0419145	-5889.69	0.521294	0.311133	-943.332	-	-	-	0.802812	0.661308	-1928.88	0.900868	0.800407	-3768.35	0.270722
Malania_oleifera	0.829748	0.704911	-11413.7	0.490767	0.00153884	-27802.3	0.576785	0.492203	-9680.66	0.230912	0.07291	-4853.85	5.53341e-06	0.699538	-3818.04	0.483392	0.255362	-917.101	0.925055	1	-14083	-	-	-	-	-	-	-	-	-	-	-	-	-	-	-	-	-	-	-	-	-	-	-	-	-	-	-	-
Minquartia_guianensis	0.708276	0.650318	-11416.9	0.379145	0.156274	-27803.1	0.0918062	0.579563	-9680.63	50	0.29795	-4853.76	1.16616	1	-3818.65	1.00357	1	-917.253	1.09261	0.937575	-14084.8	1.07574	0.937733	-36300.3	0.135039	0.46911	-3803.31	0	0.18809	-2700.81	0.951076	1	-1067.42	1.58396	0.859344	-5894.38	1.17123	1	-943.49	1.0395	0.934831	-11556	23.0442	0.315327	-1928.4	50	0.465771	-3768	1.16772
Misodendrum_brachystachyum	1.10343	0.599542	-11415.5	0.332325	0.00131276	-27802.9	0.683526	0.0804581	-9680.18	35.06	0.173963	-4852.81	0.430356	0.612296	-3817.04	1.00709	0.998663	-916.467	1.43101	1	-14083	-	-	-	-	-	-	-	-	-	-	-	-	-	-	-	-	-	-	-	-	-	-	-	-	-	-	-	-
Nanodea_muscosa	0.534378	0.105044	-11416	0.496195	0.00490866	-27802.9	0.634807	0.173559	-9680.23	0.272627	0.0158379	-4853.07	35.0081	0.0110682	-3808.98	-	-	-	0.582469	0.0735534	-14085.1	-	-	-	-	-	-	-	-	-	-	-	-	-	-	-	-	-	-	-	-	-	-	-	-	-	-	-	-
Octoknema_affinis	0.724643	0.433275	-11417	0.891976	0.612505	-27802.3	0.570718	0.431821	-9680.63	50	0.487971	-4853.52	0.656823	0.687721	-3818.25	16.4304	0.540486	-916.823	1.13239	0.854906	-14084.2	0.984141	0.935535	-36315.6	1.3499	0.724352	-3802.42	16.9311	0.387158	-2701.22	0.0729098	0.666406	-1067.4	0.575191	0.458192	-5894.42	0	0.127714	-942.474	1.35275	0.403582	-11562	25.5263	0.14894	-1927.74	1.02745	0.986486	-3768.19	1.49797
Olax_imbricata	0.678696	0.780418	-11416.7	1.03597	0.967936	-27802.9	0.137957	0.19603	-9680.32	0.687634	0.692869	-4854.57	0.953118	1	-3818.65	-	-	-	5.36431	0.183628	-14084.6	-	-	-	-	-	-	-	-	-	-	-	-	-	-	-	-	-	-	-	-	-	-	-	-	-	-	-	-
Olax_scandens	0.672596	0.680411	-11416.7	1.72547	0.234337	-27800.4	0.660415	0.708274	-9680.68	0	0.382666	-4854.29	6.06628	0.197736	-3818.22	-	-	-	0	0.347225	-14084.8	-	-	-	-	-	-	-	-	-	-	-	-	-	-	-	-	-	-	-	-	-	-	-	-	-	-	-	-
Phanerodiscus_capuronii	0.703418	0.560547	-11416.8	0.878801	0.446425	-27801.4	0.599141	0.412963	-9680.55	0	0.0550039	-4854	0.460962	0.444349	-3818.48	20.9534	0.417947	-916.461	1.31674	0.421389	-14084.1	-	-	-	-	-	-	-	-	-	-	-	-	-	-	-	-	-	-	-	-	-	-	-	-	-	-	-	-
Schoepfia_arenaria	1.20695	0.909589	-11416.7	0.890844	0.844787	-27803.1	1.1623	1	-9680.72	1.17123	1	-4854.56	5.98205	0.209444	-3818.15	1.17123	1	-917.253	1.17123	0.999998	-14085.4	-	-	-	-	-	-	-	-	-	-	-	-	-	-	-	-	-	-	-	-	-	-	-	-	-	-	-	-
Schoepfia_schreberi	3.98763	0.540435	-11416.4	0.534595	0.300606	-27803.2	0.943575	0.948541	-9680.55	1.43101	1	-4854.55	1.34232e-06	0.581315	-3818.09	1.17123	1	-917.253	0.812255	0.948661	-14085.2	-	-	-	-	-	-	-	-	-	-	-	-	-	-	-	-	-	-	-	-	-	-	-	-	-	-	-	-
Scorodocarpus_borneensis	1.33595	0.413925	-11415.9	0.68038	0.093947	-27803.2	1.11678	0.875951	-9680.11	0.585295	0.532065	-4854.57	1.08428	0.942831	-3817.51	0.720438	0.504735	-917.246	0.672776	0.67626	-14095.1	0.570874	0.0578071	-36297.3	0.567317	0.51679	-3803.37	0.603958	0.598112	-2701.54	1.43101	1	-1067.42	0.790431	0.48158	-5890.39	50	0.544301	-943.205	0.340703	0.172061	-11561.9	0.501515	0.378822	-1928.86	0.406874	0.130079	-3767.79	0.287341
Strombosia_pustulata	1.07181	0.88232	-11416.7	0.833646	0.52816	-27802.6	0.696714	0.872095	-9680.72	0	0.131678	-4853.99	1.70141	0.834276	-3818.63	1.16772	1	-917.253	0.929315	0.869927	-14083.4	1.12483	0.587996	-36314	2.8097	0.367508	-3802.17	16.5359	0.137189	-2700.34	0.0155138	0.796999	-1067.35	1.44006	0.719924	-5894.31	1.30362	0.754992	-943.251	0.328813	0.0328157	-11560.9	21.9487	0.0760107	-1927.07	50	0.0736368	-3766.06	0.195063
Strombosiopsis_tetrandra	0.728064	0.606694	-11416.8	0.585602	0.252239	-27803.2	0.876019	0.862285	-9680.56	39.9639	0.190203	-4853.7	1.16772	1	-3818.65	1.16772	1	-917.253	0.718218	0.8997	-14085	0.47654	0.0759774	-36297.3	0	0.00241669	-3800.27	1.16772	1	-2701.65	1.16772	1	-1067.42	0.1594	0.475327	-5891.21	1.2271	0.852953	-943.388	0.196118	0.0489568	-11561.4	1.16772	1	-1929.01	50	0.30007	-3767.64	0.276439
Tetrastylidium_peruvianum	0.61858	0.92957	-11416.6	1.02667	0.964616	-27802.9	0.86274	0.945506	-9680.73	0	0.259441	-4854.3	1.16772	1	-3818.65	1.16772	1	-917.254	4.38004	0.17942	-14084.5	0.534535	0.103973	-36297.4	0.139365	0.180678	-3802.96	1.16772	1	-2701.65	7.74352e-05	0.472589	-1067.1	0	0.0537364	-5889.04	1.2401	0.858288	-943.393	0.19868	0.037982	-11561	0.770073	0.792669	-1929	48.4005	0.206257	-3767.23	1.16772
Thesium_decaryanum	0.699689	0.0325812	-11415.3	0.814523	0.0462709	-27799.9	0.706475	0.588285	-9680.12	1.08552	0.794931	-4853.37	4.53322	0.0215433	-3812.12	-	-	-	1.08616	0.668668	-14083.3	-	-	-	-	-	-	-	-	-	-	-	-	-	-	-	-	-	-	-	-	-	-	-	-	-	-	-	-
Viscum_trachycarpum	3.17403	8.31116e-08	-11378	1.95815e-06	1.36745e-10	-27801.4	1.69407e-21	0.00402806	-9675.98	0.670509	0.20775	-4854.82	1.5434	0.178293	-3809.99	-	-	-	0.929669	0.762369	-14087.9	-	-	-	-	-	-	-	-	-	-	-	-	-	-	-	-	-	-	-	-	-	-	-	-	-	-	-	-
Ximenia_americana	0.683628	0.740625	-11416.8	0.29974	0.0547627	-27803	1.02666	0.983933	-9680.44	0	0.0548922	-4853.8	1.03566	0.980633	-3818.23	1.16772	1	-917.253	0.302596	0.293297	-14084.9	-	-	-	-	-	-	-	-	-	-	-	-	-	-	-	-	-	-	-	-	-	-	-	-	-	-	-	-
[truncated: 41 more columns]

## Sheet: run4
Sample	accD	accD	accD	atp	atp	atp	ccsa	ccsa	ccsa	cema	cema	cema	clpP	clpP	clpP	infa	infa	infa	matK	matK	matK	ndh	ndh	ndh	ndha	ndha	ndha	ndhb	ndhb	ndhb	ndhc	ndhc	ndhc	ndhd	ndhd	ndhd	ndhe	ndhe	ndhe	ndhf	ndhf	ndhf	ndhg	ndhg	ndhg	ndhh	ndhh	ndhh	ndhi
	K	p	LogL	K	p	LogL	K	p	LogL	K	p	LogL	K	p	LogL	K	p	LogL	K	p	LogL	K	p	LogL	K	p	LogL	K	p	LogL	K	p	LogL	K	p	LogL	K	p	LogL	K	p	LogL	K	p	LogL	K	p	LogL	K
Anacolosa_papuana	1.67707	0.424027	-11415.9	0.548646	0.0675957	-27803.1	0.195157	0.130107	-9680.38	0.848225	0.833442	-4854.55	0.954985	0.987566	-3818.24	0	0.0297017	-915.569	0.282237	0.340543	-14084.9	-	-	-	-	-	-	-	-	-	-	-	-	-	-	-	-	-	-	-	-	-	-	-	-	-	-	-	-
Anacolosa_pervilleana	0.697479	0.748845	-11416.6	0.855932	0.71446	-27802.7	1.24711	0.60829	-9679.3	0.0126314	0.162554	-4854.24	5.51002	0.18292	-3818.04	1.16772	1	-917.253	0.551087	0.674561	-14085.2	-	-	-	-	-	-	-	-	-	-	-	-	-	-	-	-	-	-	-	-	-	-	-	-	-	-	-	-
Aptandra_tubicina	0.744921	0.408672	-11417.2	0.735323	0.12433	-27802.1	0	0.0140805	-9678.96	1.1944	0.758406	-4854.26	0.502452	0.333576	-3818.41	0.800798	0.625589	-917.173	3.09515e-05	0.0549329	-14084.3	-	-	-	-	-	-	-	-	-	-	-	-	-	-	-	-	-	-	-	-	-	-	-	-	-	-	-	-
Brachynema_ramiflorum	0.576269	0.200056	-11416.6	0.551285	1.43648e-05	-27801.5	0.616076	0.417173	-9680.4	0.252537	0.0157096	-4852.48	0.0419548	0.000108078	-3815.31	12.2818	0.188491	-914.863	0.155028	0.0474753	-14084.6	0.482275	5.55517e-06	-36295.3	0.602291	0.197041	-3803.42	0.603406	0.46294	-2701.4	2.41324	0.222064	-1066.86	0.651571	0.388874	-5889.64	0.27593	0.0619253	-942.382	0.66803	0.0523956	-11561.4	0.843629	0.650638	-1929.01	0.314937	0.000494433	-3764.49	0.325656
Cathedra_acuminata	1.95654	0.71847	-11416.5	0.575747	0.0204438	-27802.9	1.23231	0.586484	-9678.87	0	0.16834	-4854.05	1.16772	1	-3818.65	1.16772	1	-917.253	0.0842537	0.308667	-14085.3	-	-	-	-	-	-	-	-	-	-	-	-	-	-	-	-	-	-	-	-	-	-	-	-	-	-	-	-
Coula_edulis	0.720501	0.749776	-11416.8	46.201	0.299473	-27802.1	0.812177	0.813642	-9680.54	0	0.0683824	-4854.03	1.16772	1	-3818.65	12.4561	0.535465	-916.812	1.10684	0.930532	-14085	1.12654	0.729124	-36316.6	1.31032	0.835907	-3803.19	1.16772	1	-2701.65	1.16772	1	-1067.42	0.435779	0.419074	-5891.01	1.24565	0.849553	-943.387	1.06123	0.916221	-11560.5	1.08161	1	-1929.01	42.4782	0.459035	-3767.98	1.16772
Curupira_tefeensis	0.982842	0.984678	-11416.9	0.345486	0.0249215	-27802.9	0.746887	0.653803	-9680.34	0	0.0794001	-4853.8	1.16772	1	-3818.65	11.0412	0.541775	-916.824	0.681206	0.755112	-14085	-	-	-	-	-	-	-	-	-	-	-	-	-	-	-	-	-	-	-	-	-	-	-	-	-	-	-	-
Diogoa_zenkeri	0.719782	0.809252	-11416.6	0.921049	0.839462	-27802.8	0.610634	0.82652	-9680.73	1.16772	1	-4854.55	1.16772	1	-3818.65	1.16772	1	-917.253	0	0.313146	-14084.8	0.178567	0.035036	-36297.2	1.16772	1	-3803.39	1.08022	1	-2701.65	6.05829	0.189946	-1066.59	1.18261	0.894192	-5891.32	1.16772	1	-943.49	0.196599	0.0308113	-11561.2	1.17123	1	-1929.01	45.5066	0.1447	-3766.84	1.16772
Dulacia_candida	1.60391	0.615067	-11416.4	0.664901	0.0909906	-27803.4	0.54208	0.417573	-9680.64	1.95214	0.234445	-4853.26	1.16814	0.870352	-3817.82	-	-	-	0	0.0864118	-14084.6	-	-	-	-	-	-	-	-	-	-	-	-	-	-	-	-	-	-	-	-	-	-	-	-	-	-	-	-
Engomegoma_gordonii	0.726857	0.641305	-11416.8	0.478048	0.120576	-27803.1	0	0.112358	-9679.74	1.41637	1	-4854.61	1.16772	1	-3818.66	1.17026	1	-917.253	4.24877	0.169443	-14084.6	1.07958	0.867422	-36306.7	1.33293	0.86601	-3803.18	1.16616	1	-2701.66	0.000185604	0.474188	-1067.11	0.652872	0.512552	-5891.25	0	0.1289	-942.444	0.323383	0.0166741	-11560.6	28.5536	0.308935	-1928.38	0.0733937	0.116721	-3767.56	1.16772
Erythropalum_scandens	0.703953	0.293704	-11416.9	0.239315	0	-27782.1	0.528992	0.0844039	-9680.17	0.502516	0.110494	-4854.48	0	1.25103e-07	-3808.52	0.564331	0.22835	-917.129	0.84592	0.506197	-14084.2	0.552772	6.59022e-07	-36291.1	0.831894	0.609984	-3802.57	1.67187	0.171775	-2700.14	1.64111	0.572579	-1066.37	0.363551	0.00195947	-5887.23	0.72487	0.554876	-943.529	0.35604	0.0161018	-11561.7	0.297974	0.0302309	-1927.19	0.546283	0.0343626	-3767.7	0.597042
Harmandia_mekongensis	0.553487	0.314249	-11416.6	0.626351	0.000302074	-27802.8	1.01537	0.995311	-9679.29	1.02456	0.95575	-4854.07	0.000100264	0.604677	-3817.56	0	0.0350666	-915.699	0.795804	0.592333	-14084.8	-	-	-	-	-	-	-	-	-	-	-	-	-	-	-	-	-	-	-	-	-	-	-	-	-	-	-	-
Heisteria_densifrons	0.952267	0.90287	-11417.2	0.66379	0.0206025	-27802.2	1.70211	0.388006	-9679.68	0	0.00680142	-4852.22	5.54679	0.0106012	-3817.39	10.1233	0.30809	-915.886	0.322357	0.0427989	-14066	0.11483	0.000107139	-36297.4	2.34561	0.145121	-3799.31	0.958973	0.954601	-2701.66	0	0.060747	-1065.93	0.300358	0.0137539	-5891.5	8.12902	0.792958	-942.861	0.679553	0.169221	-11562.5	1.06384	0.864063	-1928.72	0.743011	0.483175	-3768.18	0.689015
Loranthus_europaeus	0.633001	0.0288999	-11415.6	0.418847	7.87376e-10	-27799.9	0.465909	0.0174803	-9679.78	0.0673639	0.000315255	-4848.71	1.61832	0.479503	-3811.94	0.159245	0.03258	-915.222	0.797609	0.238292	-14094.8	-	-	-	-	-	-	-	-	-	-	-	-	-	-	-	-	-	-	-	-	-	-	-	-	-	-	-	-
Maburea_trinervis	1.87195	0.0516123	-11414	0.613343	0.0123829	-27803	0.535287	0.608793	-9680.74	0.0519936	0.0882441	-4853.92	0	0.106853	-3818.27	12.1891	0.529421	-916.799	0	0.0438668	-14085.6	0.486028	0.000787714	-36296.6	0.0357436	0.00119761	-3800.32	1.16772	1	-2701.65	1.49522	0.708554	-1067.45	0.189142	0.140062	-5889.62	0.523777	0.311231	-943.332	-	-	-	0.803721	0.661477	-1928.88	0.874111	0.850526	-3768.32	0.273981
Malania_oleifera	0.832807	0.699974	-11416.8	0.500434	0.00152563	-27802.4	0.581771	0.50147	-9680.67	0.231047	0.0728559	-4853.85	0.903014	0.955055	-3818.12	0.490394	0.254775	-917.099	0.998474	1	-14085.4	-	-	-	-	-	-	-	-	-	-	-	-	-	-	-	-	-	-	-	-	-	-	-	-	-	-	-	-
Minquartia_guianensis	0.712228	0.66425	-11416.7	0.381862	0.155743	-27803	0.119841	0.576952	-9680.62	23.6571	0.328216	-4853.82	1.16869	1	-3818.65	1.16772	1	-917.253	1.09387	0.921408	-14084.8	1.12707	0.787247	-36300.4	0.128383	0.467848	-3803.28	0	0.187728	-2700.82	0.951076	1	-1067.42	0.423788	0.498617	-5891.2	1.08473	1	-943.49	1.05794	0.898416	-11556	18.8257	0.314936	-1928.4	34.505	0.655105	-3768.22	1.16772
Misodendrum_brachystachyum	1.10407	0.600541	-11415.5	0.342121	0.00130406	-27802.9	0.684309	0.0802464	-9680.12	1.74124	0.187737	-4852.87	9.5304e-05	0.571288	-3817	1.00509	0.992264	-916.469	1.16772	1	-14085.4	-	-	-	-	-	-	-	-	-	-	-	-	-	-	-	-	-	-	-	-	-	-	-	-	-	-	-	-
Nanodea_muscosa	0.615213	0.111018	-11416.2	0.460763	0.00498569	-27802.9	0.62613	0.1832	-9680.24	0.272645	0.0159267	-4853.13	50	0.0109805	-3808.89	-	-	-	0.58164	0.0743133	-14085.1	-	-	-	-	-	-	-	-	-	-	-	-	-	-	-	-	-	-	-	-	-	-	-	-	-	-	-	-
Octoknema_affinis	0.725675	0.432752	-11417.1	0.889382	0.610345	-27802.3	0.563021	0.429197	-9680.63	2.25629	0.452452	-4853.48	0.558345	0.684979	-3818.25	14.1718	0.538549	-916.818	1.13462	0.824003	-14084.2	0.131722	0.00591323	-36297.2	1.37054	0.719498	-3802.42	16.229	0.38719	-2701.22	0.248186	0.659139	-1067.4	0.242991	0.117776	-5891.09	0	0.128066	-942.477	1.22806	0.525675	-11562.1	22.6863	0.148886	-1927.73	0.98641	0.99582	-3768.25	1.49759
Olax_imbricata	0.678782	0.783051	-11416.7	1.03817	0.965085	-27802.8	0.0676868	0.196781	-9680.32	0.700728	0.694717	-4854.57	1	1	-3818.65	-	-	-	5.21859	0.173858	-14084.6	-	-	-	-	-	-	-	-	-	-	-	-	-	-	-	-	-	-	-	-	-	-	-	-	-	-	-	-
Olax_scandens	0.63721	0.715097	-11416.7	1.71557	0.233613	-27800.3	0.790733	0.771412	-9680.74	0	0.329471	-4854.29	6.05494	0.197577	-3818.22	-	-	-	0	0.345644	-14084.8	-	-	-	-	-	-	-	-	-	-	-	-	-	-	-	-	-	-	-	-	-	-	-	-	-	-	-	-
Phanerodiscus_capuronii	0.705181	0.564102	-11416.8	0.870252	0.442794	-27801.4	0.599757	0.413531	-9680.56	0	0.0550423	-4854	0.484008	0.445505	-3818.47	11.9141	0.419121	-916.466	1.30547	0.427661	-14084.1	-	-	-	-	-	-	-	-	-	-	-	-	-	-	-	-	-	-	-	-	-	-	-	-	-	-	-	-
Schoepfia_arenaria	1.20593	0.910703	-11416.7	0.867626	0.859005	-27803	1.16772	1	-9680.71	1.16772	1	-4854.55	5.60409	0.211073	-3818.24	0.951076	1	-917.254	1.16869	1	-14083.1	-	-	-	-	-	-	-	-	-	-	-	-	-	-	-	-	-	-	-	-	-	-	-	-	-	-	-	-
Schoepfia_schreberi	4.16968	0.538545	-11416.4	0.426487	0.301264	-27803.2	0.840582	0.85518	-9680.52	0.952391	1	-4854.55	6.05427e-10	0.580309	-3817.99	0.951076	1	-917.253	0.812255	0.914322	-14085.1	-	-	-	-	-	-	-	-	-	-	-	-	-	-	-	-	-	-	-	-	-	-	-	-	-	-	-	-
Scorodocarpus_borneensis	1.35922	0.394677	-11415.9	0.593787	0.0939393	-27803.1	1.12028	0.823587	-9680.12	0.587203	0.53273	-4854.57	1.07649	0.954431	-3817.51	0.711752	0.5065	-917.249	0.685523	0.690935	-14085	0.540143	0.07389	-36304.6	0.566674	0.51865	-3803.37	0.603987	0.597709	-2701.52	1.16772	1	-1067.42	0.80795	0.495944	-5890.41	1.24643	0.830039	-943.366	0.337084	0.172776	-11562	0.500454	0.377485	-1928.86	0.229299	0.129512	-3767.8	0.27109
Strombosia_pustulata	1.07239	0.863508	-11416.7	0.835157	0.537461	-27802.7	0.778259	0.869655	-9680.72	0	0.054875	-4853.98	0.423861	0.750394	-3818.6	1.17123	1	-917.253	0.925817	0.878664	-14082.8	0.137139	0.00755951	-36304.5	11.6204	0.406817	-3802.31	20.2875	0.137664	-2700.35	0.000396305	0.797541	-1067.35	1.3143	0.56731	-5890.61	1.30151	0.753283	-943.25	0.169888	0.0316248	-11560.9	20.5	0.0759847	-1927.06	14.315	0.22832	-3766.99	0.173009
Strombosiopsis_tetrandra	0.728366	0.610371	-11416.8	0.631237	0.252369	-27803.2	0.812308	0.847437	-9680.57	26.2463	0.190411	-4853.7	1.16772	1	-3818.66	1.17123	1	-917.253	0.724194	0.887646	-14095.2	0.480731	0.0790725	-36297.3	0	0.00234417	-3800.23	1.16772	1	-2701.65	1.16772	1	-1067.42	0.139005	0.467533	-5891.18	1.23011	0.850658	-943.387	0.201915	0.0486773	-11561.4	0.999136	1	-1929.02	12.8694	0.510924	-3767.99	0.364013
Tetrastylidium_peruvianum	0.627261	0.953418	-11416.6	1.0269	0.971056	-27802.9	0.73363	0.803312	-9680.68	0	0.332154	-4854.29	1.16772	1	-3818.66	1.16772	1	-917.253	4.58262	0.177967	-14084.5	0.582602	0.394269	-36306.7	0.113366	0.183628	-3803.02	1.16869	1	-2701.65	0.000101982	0.472284	-1067.1	0	0.0570417	-5889.05	1.22732	0.852286	-943.389	0.220922	0.0376292	-11560.9	0.768951	0.793294	-1929	47.7245	0.206502	-3767.23	0.951076
Thesium_decaryanum	0.703321	0.0373453	-11415.3	0.800003	0.04463	-27799.9	0.705389	0.57979	-9680.13	1.0877	0.74822	-4853.3	0.994275	0.995089	-3814.76	-	-	-	1.08321	0.672868	-14083.3	-	-	-	-	-	-	-	-	-	-	-	-	-	-	-	-	-	-	-	-	-	-	-	-	-	-	-	-
Viscum_trachycarpum	3.16453	8.15002e-08	-11378	2.66072e-06	1.29527e-10	-27801.4	4.73358e-06	0.00401664	-9675.98	0.670227	0.207901	-4854.82	10.9439	0.0935682	-3809.47	-	-	-	9.39588	0.0247178	-14085.4	-	-	-	-	-	-	-	-	-	-	-	-	-	-	-	-	-	-	-	-	-	-	-	-	-	-	-	-
Ximenia_americana	0.63334	0.810955	-11416.7	0.579402	0.0531196	-27803.1	1.02881	0.981649	-9680.45	0	0.0548145	-4853.79	1.08989	0.936147	-3818.23	0.989622	1	-917.253	0.303357	0.336133	-14085.5	-	-	-	-	-	-	-	-	-	-	-	-	-	-	-	-	-	-	-	-	-	-	-	-	-	-	-	-
[truncated: 41 more columns]

## Sheet: run5
Sample	accD	accD	accD	atp	atp	atp	ccsa	ccsa	ccsa	cema	cema	cema	clpP	clpP	clpP	infa	infa	infa	matK	matK	matK	ndh	ndh	ndh	ndha	ndha	ndha	ndhb	ndhb	ndhb	ndhc	ndhc	ndhc	ndhd	ndhd	ndhd	ndhe	ndhe	ndhe	ndhf	ndhf	ndhf	ndhg	ndhg	ndhg	ndhh	ndhh	ndhh	ndhi
	K	p	LogL	K	p	LogL	K	p	LogL	K	p	LogL	K	p	LogL	K	p	LogL	K	p	LogL	K	p	LogL	K	p	LogL	K	p	LogL	K	p	LogL	K	p	LogL	K	p	LogL	K	p	LogL	K	p	LogL	K	p	LogL	K
Anacolosa_papuana	0	0.279323	-11415.8	0.331583	0.069143	-27803.1	0.187292	0.127969	-9680.4	0.849472	0.83394	-4854.55	1.0429	0.975119	-3818.24	0	0.0296583	-915.569	0.281976	0.348375	-14084.9	-	-	-	-	-	-	-	-	-	-	-	-	-	-	-	-	-	-	-	-	-	-	-	-	-	-	-	-
Anacolosa_pervilleana	0.697074	0.743719	-11416.6	0.887652	0.717387	-27802.8	1.2561	0.597484	-9679.25	0.012238	0.161895	-4854.28	5.48731	0.18297	-3818.17	1.16772	1	-917.253	0.551983	0.58897	-14095.2	-	-	-	-	-	-	-	-	-	-	-	-	-	-	-	-	-	-	-	-	-	-	-	-	-	-	-	-
Aptandra_tubicina	0.72235	0.407412	-11417.3	0.775865	0.11857	-27802.1	0	0.0140831	-9678.95	1.19442	0.753981	-4854.26	0.516815	0.32656	-3818.3	0.798837	0.626802	-917.174	0	0.0528959	-14084.3	-	-	-	-	-	-	-	-	-	-	-	-	-	-	-	-	-	-	-	-	-	-	-	-	-	-	-	-
Brachynema_ramiflorum	0.575595	0.20071	-11416.5	0.552886	1.43537e-05	-27801.5	0.617168	0.414601	-9680.38	0.252411	0.0157264	-4852.48	0.0450242	0.000107115	-3815.32	14.1216	0.188414	-914.861	0.136217	0.0488011	-14084.6	0.336707	4.51758e-06	-36295.3	0.571748	0.197223	-3803.42	0.603269	0.462898	-2701.4	2.41072	0.221132	-1066.85	0.80949	0.599694	-5894.41	0.273328	0.0617582	-942.374	0.630091	0.0528707	-11561.4	0.843494	0.652545	-1929.02	0.316756	0.00049622	-3764.5	0.319733
Cathedra_acuminata	1.95691	0.716058	-11416.5	0.577382	0.0203928	-27802.9	1.2323	0.590762	-9678.88	0	0.170305	-4854.05	1.16772	1	-3818.65	1.17123	1	-917.254	0.0836196	0.309794	-14084.8	-	-	-	-	-	-	-	-	-	-	-	-	-	-	-	-	-	-	-	-	-	-	-	-	-	-	-	-
Coula_edulis	0.720364	0.748601	-11416.8	22.632	0.299607	-27802	0.92771	0.918623	-9680.58	0	0.146085	-4854.02	1.16869	1	-3818.65	15.3353	0.536098	-916.814	1.10874	0.954147	-14085	22.0809	0.382986	-36298.9	1.34112	0.837761	-3803.13	1.16616	1	-2701.65	1.17026	1	-1067.42	0.461727	0.472131	-5890.97	1.22779	0.85406	-943.388	1.06705	0.833489	-11560.5	1.16772	1	-1929.02	48.6504	0.461234	-3767.99	1.16772
Curupira_tefeensis	0.982944	0.97897	-11417.1	0.409238	0.0247172	-27802.9	0.874877	0.789526	-9680.44	0	0.0795535	-4853.8	1.16772	1	-3818.65	18.1891	0.541777	-916.824	0.681617	0.753143	-14085	-	-	-	-	-	-	-	-	-	-	-	-	-	-	-	-	-	-	-	-	-	-	-	-	-	-	-	-
Diogoa_zenkeri	0.708305	0.840702	-11416.7	0.92088	0.842254	-27802.8	0.614764	0.895225	-9680.67	1.17123	1	-4854.56	1.16772	1	-3818.65	1.16869	1	-917.253	0	0.314047	-14084.8	0.184207	0.0354903	-36297.2	0.951076	1	-3803.39	1.17317	1	-2701.65	6.08642	0.189946	-1066.59	1.03675	0.9851	-5894.72	1.17123	1	-943.489	0.193511	0.031188	-11561.3	1.16772	1	-1929.01	11.9718	0.339977	-3767.52	0.952391
Dulacia_candida	1.60647	0.614146	-11416.4	0.665309	0.0914338	-27803.4	0.691089	0.470992	-9680.74	1.95144	0.235482	-4853.27	1.15308	0.854339	-3817.78	-	-	-	0	0.0859669	-14084.5	-	-	-	-	-	-	-	-	-	-	-	-	-	-	-	-	-	-	-	-	-	-	-	-	-	-	-	-
Engomegoma_gordonii	0.727394	0.64321	-11416.8	0.487413	0.123378	-27803.2	0	0.110348	-9679.71	1.1621	1	-4854.61	1.16869	1	-3818.65	1.16772	1	-917.253	4.30205	0.174378	-14094.9	1.07984	0.871681	-36306.7	1.24208	0.85952	-3803.22	1.1646	1	-2701.64	0.000230875	0.472683	-1067.1	0.65182	0.517623	-5891.26	8.18531	0.11794	-942.374	0.304025	0.016386	-11560.6	19.7734	0.309431	-1928.39	0.182218	0.118361	-3767.61	1.16772
Erythropalum_scandens	0.731223	0.305009	-11416.9	5.19591e-06	1.78579e-12	-27792.8	0.501056	0.0781348	-9680.35	0.503229	0.110502	-4854.48	0	1.23797e-07	-3808.47	0.567623	0.228129	-917.129	0.844685	0.506046	-14084.2	0.747189	0.000452322	-36304.5	0.820755	0.635516	-3802.58	1.67233	0.171608	-2700.15	2.10378	0.528727	-1066.33	0.349131	0.00192514	-5887.21	0.720612	0.554485	-943.528	0.361881	0.0158145	-11561.6	0.296763	0.0301707	-1927.19	0.559234	0.0343196	-3767.69	0.598662
Harmandia_mekongensis	0.555586	0.31224	-11416.6	0.110425	0.00108211	-27803.9	1.05421	0.894315	-9679.26	1.02561	0.961022	-4854.07	1.11593	0.907276	-3817.63	0	0.0350663	-915.699	0.794787	0.609916	-14084.8	-	-	-	-	-	-	-	-	-	-	-	-	-	-	-	-	-	-	-	-	-	-	-	-	-	-	-	-
Heisteria_densifrons	0.952384	0.939099	-11417.2	0.724321	0.0189273	-27802.3	1	1	-9681.5	0	0.00676698	-4852.22	5.39956	0.0106146	-3817.39	1.19561	0.808025	-916.383	0.323278	0.0314481	-14069	0.150274	9.0484e-05	-36307.6	2.32272	0.144607	-3799.31	0.959129	0.954042	-2701.65	0	0.0605264	-1065.93	0.28117	0.0140186	-5891.52	9.6125	0.798135	-942.861	0.422531	0.117564	-11562.2	1.06392	0.862682	-1928.72	0.704789	0.483204	-3768.18	0.683049
Loranthus_europaeus	0.632616	0.0290407	-11415.7	0.462008	9.35168e-10	-27800	0.457783	0.0174722	-9679.79	0.0681261	0.000312876	-4848.71	1.61805	0.48011	-3811.94	0.153626	0.0283987	-915.221	0.233298	0.0449433	-14081.5	-	-	-	-	-	-	-	-	-	-	-	-	-	-	-	-	-	-	-	-	-	-	-	-	-	-	-	-
Maburea_trinervis	1.87579	0.0506857	-11414	0.596453	0.0125673	-27803.1	0.536122	0.596345	-9680.72	0.0516599	0.088673	-4853.92	0	0.107112	-3818.27	14.2758	0.528599	-916.798	0	0.0429434	-14085.5	0.492354	0.00078218	-36296.6	0.0223319	0.00113376	-3800.26	1.08161	1	-2701.65	1.49367	0.706728	-1067.45	0.451578	0.0469619	-5889.79	0.524145	0.311141	-943.333	-	-	-	0.802378	0.661224	-1928.88	0.900266	0.801016	-3768.35	0.273284
Malania_oleifera	0.829492	0.701116	-11417	0.5975	0.00144353	-27802.5	0.577779	0.491316	-9680.66	0.23103	0.0732694	-4853.86	4.67221e-07	0.699513	-3818.04	0.486212	0.255222	-917.1	1.16772	1	-14085.4	-	-	-	-	-	-	-	-	-	-	-	-	-	-	-	-	-	-	-	-	-	-	-	-	-	-	-	-
Minquartia_guianensis	0.711674	0.660122	-11416.8	4.97788e-05	0.15641	-27802.9	0.104194	0.579076	-9680.63	22.5288	0.32923	-4853.83	1.16772	1	-3818.65	1.00233	1	-917.254	0.439771	0.163915	-14082.8	1.08065	0.825921	-36300.3	0.28751	0.469476	-3803.28	0	0.187708	-2700.81	1.16772	1	-1067.42	0.430689	0.496886	-5891.19	1.17123	1	-943.49	1.05936	0.911885	-11556	19.4781	0.315429	-1928.4	46.4564	0.466754	-3767.99	1.17123
Misodendrum_brachystachyum	1.10383	0.605918	-11415.5	0.316605	0.00132288	-27802.9	0.685426	0.0811799	-9680.12	1.76779	0.187433	-4852.86	0.787452	0.724263	-3817.12	1.00789	0.988534	-916.469	1.17123	1	-14085.4	-	-	-	-	-	-	-	-	-	-	-	-	-	-	-	-	-	-	-	-	-	-	-	-	-	-	-	-
Nanodea_muscosa	0.608174	0.114316	-11416.1	0.754641	0.011677	-27803.8	0.645333	0.177605	-9680.26	0.273976	0.0158329	-4853.06	32.0155	0.0110187	-3809.01	-	-	-	0.579784	0.0738771	-14085.1	-	-	-	-	-	-	-	-	-	-	-	-	-	-	-	-	-	-	-	-	-	-	-	-	-	-	-	-
Octoknema_affinis	0.726996	0.433673	-11417	9.44324	0.0353153	-27801.4	0.563823	0.429592	-9680.63	2.21544	0.459111	-4853.49	0.632938	0.687888	-3818.25	14.1815	0.538682	-916.818	1.13531	0.805788	-14084.2	0.138402	0.00595331	-36297.2	1.2173	0.77121	-3802.49	17.9719	0.387076	-2701.22	0.2565	0.660341	-1067.4	0.238133	0.117835	-5891.09	0	0.127545	-942.474	1.43491	0.186399	-11560.9	19.621	0.149071	-1927.74	1	1	-3768.2	1.49883
Olax_imbricata	0.678454	0.780606	-11416.6	1.04018	0.950408	-27802.9	0.0720013	0.197176	-9680.33	0.678492	0.692194	-4854.57	1	1	-3818.65	-	-	-	4.83832	0.182619	-14084.6	-	-	-	-	-	-	-	-	-	-	-	-	-	-	-	-	-	-	-	-	-	-	-	-	-	-	-	-
Olax_scandens	0.670826	0.667518	-11416.7	1.74	0.233511	-27800.2	0.79649	0.837127	-9680.77	0	0.329866	-4854.29	6.21186	0.196967	-3818.21	-	-	-	0	0.339229	-14084.8	-	-	-	-	-	-	-	-	-	-	-	-	-	-	-	-	-	-	-	-	-	-	-	-	-	-	-	-
Phanerodiscus_capuronii	0.704548	0.57089	-11416.8	0.878743	0.44283	-27801.4	0.590663	0.40914	-9680.55	0	0.134762	-4854	0.493443	0.444836	-3818.47	14.738	0.418714	-916.465	1.31097	0.425533	-14084.5	-	-	-	-	-	-	-	-	-	-	-	-	-	-	-	-	-	-	-	-	-	-	-	-	-	-	-	-
Schoepfia_arenaria	1.20709	0.916556	-11416.6	0.894453	0.849591	-27803.2	1.43101	1	-9680.7	1.43101	1	-4854.55	6.23079	0.20851	-3818.23	1.16772	1	-917.254	0.951076	1	-14085.5	-	-	-	-	-	-	-	-	-	-	-	-	-	-	-	-	-	-	-	-	-	-	-	-	-	-	-	-
Schoepfia_schreberi	3.6992	0.542201	-11416.5	0.318708	0.301382	-27803.1	0.837606	0.838125	-9680.51	1.16772	1	-4854.55	0.000118984	0.580284	-3818.09	1.16772	1	-917.253	0.264249	0.188136	-14082.8	-	-	-	-	-	-	-	-	-	-	-	-	-	-	-	-	-	-	-	-	-	-	-	-	-	-	-	-
Scorodocarpus_borneensis	1.34019	0.411477	-11415.9	0.665083	0.0937656	-27803.1	1.11654	0.877817	-9680.11	0.587839	0.532884	-4854.57	2.08045e-07	0.423762	-3817.19	0.719793	0.505979	-917.248	0.685964	0.684551	-14084.9	0.530928	0.0552937	-36297.2	0.624879	0.520192	-3803.43	0.604249	0.598058	-2701.54	0.951076	1	-1067.42	0.795273	0.490282	-5890.4	1.24553	0.83032	-943.366	0.338026	0.172636	-11561.9	0.502321	0.377081	-1928.86	0.43686	0.132533	-3767.83	0.371666
Strombosia_pustulata	1.07104	0.876199	-11416.7	0.853567	0.529941	-27802.7	0.696867	0.918959	-9680.72	0	0.0549471	-4853.98	0.134135	0.7672	-3818.6	0.957946	1	-917.253	0.928809	0.866653	-14083.3	0.13704	0.00660098	-36296.5	16.7833	0.406008	-3802.31	21.2378	0.137195	-2700.34	0.630357	0.813854	-1067.36	1.74934	0.650634	-5894.29	1.30525	0.752985	-943.25	0.436293	0.100342	-11563.3	25.1429	0.0760391	-1927.08	50	0.0736291	-3766.08	0.214695
Strombosiopsis_tetrandra	0.727343	0.606974	-11416.8	0.645451	0.253285	-27803.3	0.814767	0.84134	-9680.57	34.761	0.190337	-4853.7	1.16772	1	-3818.65	1.16772	1	-917.253	0.717481	0.920426	-14085	0.480303	0.0789492	-36297.3	0	0.00237021	-3800.25	0.951076	1	-2701.65	0.951076	1	-1067.42	0.172851	0.356298	-5894.48	1.24244	0.850244	-943.388	0.19988	0.0492399	-11561.4	1.16772	1	-1929.02	10.7315	0.518449	-3768	0.363626
Tetrastylidium_peruvianum	0.621913	0.943904	-11416.6	1.03183	0.961993	-27802.8	0.732665	0.802088	-9680.68	0	0.33064	-4854.29	1.16772	1	-3818.71	1.16772	1	-917.253	6.25345	0.186285	-14094.8	0.538047	0.104089	-36297.5	0.135566	0.183246	-3803.02	0.951076	1	-2701.66	9.41524e-05	0.472701	-1067.1	0	0.0533552	-5889	1.22937	0.857932	-943.392	0.416578	0.0411185	-11561	0.770544	0.793656	-1929.01	43.6906	0.205751	-3767.22	1.16772
Thesium_decaryanum	0.702885	0.0374173	-11415.3	0.811968	0.0459344	-27799.9	0.705944	0.939667	-9680.12	1.08601	0.762434	-4853.3	1.3189e-07	0.433343	-3814.46	-	-	-	1.08257	0.667169	-14083.3	-	-	-	-	-	-	-	-	-	-	-	-	-	-	-	-	-	-	-	-	-	-	-	-	-	-	-	-
Viscum_trachycarpum	3.16209	9.72488e-08	-11378.1	4.80511e-06	1.4286e-10	-27801.4	1.5447e-05	0.00402889	-9675.98	0.670909	0.207668	-4854.82	12.0001	0.0906438	-3809.47	-	-	-	0.945113	0.77267	-14087.4	-	-	-	-	-	-	-	-	-	-	-	-	-	-	-	-	-	-	-	-	-	-	-	-	-	-	-	-
Ximenia_americana	0.683278	0.744746	-11416.6	0.553422	0.0537716	-27803.1	1.02618	0.997418	-9680.44	0	0.0544633	-4853.79	1.06298	0.977476	-3818.23	0.95144	1	-917.253	0.302653	0.29324	-14084.9	-	-	-	-	-	-	-	-	-	-	-	-	-	-	-	-	-	-	-	-	-	-	-	-	-	-	-	-
[truncated: 41 more columns]

## Sheet: summary1-5
Sample	accD	accD	atp	atp	ccsa	ccsa	cema	cema	clpP	clpP	infa	infa	matK	matK	ndh	ndh	ndha	ndha	ndhb	ndhb	ndhc	ndhc	ndhd	ndhd	ndhe	ndhe	ndhf	ndhf	ndhg	ndhg	ndhh	ndhh	ndhi	ndhi	ndhj	ndhj	ndhk	ndhk	pet	pet	psa	psa	psb	psb	rbcl	rbcl	rpl	rpl	rpo
Anacolosa_papuana	0	n.s.	0.5	n.s.	0.2	n.s.	0.9	n.s.	0	n.s.	0.0*	5/0 of 5	0.3	n.s.	-	-	-	-	-	-	-	-	-	-	-	-	-	-	-	-	-	-	-	-	-	-	-	-	0.3	n.s.	2.9	n.s.	50	n.s.	0.6	n.s.	1.4	n.s.	0.4
Anacolosa_pervilleana	0.7	n.s.	0.9	n.s.	1.3	n.s.	0	n.s.	5.5	n.s.	1.2	n.s.	0.6	n.s.	-	-	-	-	-	-	-	-	-	-	-	-	-	-	-	-	-	-	-	-	-	-	-	-	0.3	n.s.	0.4***	5/0 of 5	0.5	n.s.	1.1	n.s.	0.4	n.s.	0.4
Aptandra_tubicina	0	n.s.	0.8	n.s.	0.0*	5/0 of 5	1.2	n.s.	0.4	n.s.	0.8	n.s.	0	n.s.	-	-	-	-	-	-	-	-	-	-	-	-	-	-	-	-	-	-	-	-	-	-	-	-	0.4	n.s.	0.9	n.s.	0.9	n.s.	0	n.s.	0.9	n.s.	0.6*
Brachynema_ramiflorum	0.6	n.s.	0.6***	5/0 of 5	0.6	n.s.	0.3*	3/1 of 4	0.0***	5/0 of 5	13.1	n.s.	0.2*	5/0 of 5	0.3***	5/0 of 5	0.6	n.s.	0.6	n.s.	0.1	n.s.	0.7	n.s.	0.3	n.s.	0.6	n.s.	0.8	n.s.	0.3***	5/0 of 5	0.3*	5/0 of 5	0.5	n.s.	5.2	n.s.	0.9	n.s.	0.8	n.s.	0.8	n.s.	0	n.s.	0.2***	5/0 of 5	0.9
Cathedra_acuminata	2	n.s.	0.6*	5/0 of 5	1.2	n.s.	0	n.s.	1.2	n.s.	1.2	n.s.	0.1	n.s.	-	-	-	-	-	-	-	-	-	-	-	-	-	-	-	-	-	-	-	-	-	-	-	-	0.5	n.s.	0.6*	5/0 of 5	0.9	n.s.	1.2	n.s.	0.6	n.s.	0.8
Coula_edulis	0.7	n.s.	22.6	n.s.	0.8	n.s.	0	n.s.	1.2	n.s.	12.5	n.s.	1.1	n.s.	21.1	n.s.	1.4	n.s.	1.2	n.s.	1.1	n.s.	0.4	n.s.	50	n.s.	1.1	n.s.	1.2	n.s.	42.5	n.s.	1.2	n.s.	0.7	n.s.	50	n.s.	10.9	n.s.	1.4	n.s.	3.4	n.s.	3.3	n.s.	0.5	n.s.	0.6
Curupira_tefeensis	1	n.s.	0.3*	5/0 of 5	0.7	n.s.	0	n.s.	1.2	n.s.	11	n.s.	0.7	n.s.	-	-	-	-	-	-	-	-	-	-	-	-	-	-	-	-	-	-	-	-	-	-	-	-	0.8	n.s.	1.2	n.s.	0.4***	5/0 of 5	0.4	n.s.	1.6	n.s.	0.9
Diogoa_zenkeri	0.7	n.s.	0.9	n.s.	0.6	n.s.	1.2	n.s.	1	n.s.	1.2	n.s.	0	n.s.	0.2*	5/0 of 5	1.2	n.s.	1.2	n.s.	6.1	n.s.	1.2	n.s.	1.2	n.s.	0.2*	4/0 of 4	1.2	n.s.	47.9	n.s.	1.1	n.s.	1.2	n.s.	0	n.s.	0.6	n.s.	0.6	n.s.	0.5	n.s.	3.3	n.s.	1.5	n.s.	0.5
Dulacia_candida	1.6	n.s.	0.6	n.s.	0.5	n.s.	1.9	n.s.	0	n.s.	-	-	0	n.s.	-	-	-	-	-	-	-	-	-	-	-	-	-	-	-	-	-	-	-	-	-	-	-	-	1.1	n.s.	0.8	n.s.	0.7	n.s.	1.9*	0/4 of 4	1.5	n.s.	1
Engomegoma_gordonii	0.7	n.s.	0.2	n.s.	0	n.s.	1.2	n.s.	1.2	n.s.	1.2	n.s.	5.4	n.s.	0.2*	2/0 of 2	1.3	n.s.	1.2	n.s.	0	n.s.	0.6	n.s.	8.3	n.s.	0.3*	5/0 of 5	28.6	n.s.	0.1	n.s.	1.1	n.s.	0.7	n.s.	0.6	n.s.	34.5	n.s.	0.4*	5/0 of 5	0.8	n.s.	0.2	n.s.	0.8	n.s.	0.4
Erythropalum_scandens	0.7	n.s.	0.2***	5/0 of 5	0.5	n.s.	0.5	n.s.	0.0***	5/0 of 5	0.6	n.s.	0.8	n.s.	0.5***	5/0 of 5	0.8	n.s.	1.7	n.s.	2.1	n.s.	0.3**	5/0 of 5	0.7	n.s.	0.4*	5/0 of 5	0.3*	5/0 of 5	0.2*	5/0 of 5	0.6*	5/0 of 5	0.5	n.s.	0.0*	5/0 of 5	0.0*	5/0 of 5	0.7**	5/0 of 5	0.8*	5/0 of 5	0.8	n.s.	0.7*	4/0 of 4	0.8
Harmandia_mekongensis	0.5	n.s.	0.6***	5/0 of 5	1.1	n.s.	1	n.s.	0	n.s.	0.0*	5/0 of 5	0.3	n.s.	-	-	-	-	-	-	-	-	-	-	-	-	-	-	-	-	-	-	-	-	-	-	-	-	0.6	n.s.	0.3***	5/0 of 5	0.8**	5/0 of 5	1.7	n.s.	0.3	n.s.	0.7
Heisteria_densifrons	1	n.s.	0.7*	5/0 of 5	1.7	n.s.	0.0**	5/0 of 5	5.5*	0/5 of 5	22	n.s.	0.3*	4/0 of 4	0.1***	5/0 of 5	2.3	n.s.	1	n.s.	0	n.s.	0.3*	5/0 of 5	6.3	n.s.	0.4	n.s.	1.1	n.s.	0	n.s.	0.7	n.s.	0.5	n.s.	1.6	n.s.	0.8	n.s.	24.2	n.s.	0.9	n.s.	0.3	n.s.	0.3**	5/0 of 5	0.3**
Loranthus_europaeus	0.3*	5/0 of 5	0.4***	5/0 of 5	0.5*	5/0 of 5	0.1***	5/0 of 5	1.6	n.s.	0.0*	5/0 of 5	0.2*	3/0 of 3	-	-	-	-	-	-	-	-	-	-	-	-	-	-	-	-	-	-	-	-	-	-	-	-	0.6***	5/0 of 5	0.3***	5/0 of 5	0.6***	5/0 of 5	0.0**	5/0 of 5	0.2***	5/0 of 5	0.7***
Maburea_trinervis	1.9	n.s.	0.6*	5/0 of 5	0.5	n.s.	0.1	n.s.	0	n.s.	13.1	n.s.	0.4*	5/0 of 5	0.5***	5/0 of 5	0.0**	5/0 of 5	1.2	n.s.	0.2	n.s.	0.2	4/0 of 4	0.5	n.s.	-	-	0.8	n.s.	0.9	n.s.	0.2**	5/0 of 5	8.7*	0/5 of 5	1	n.s.	11.5*	0/3 of 3	1	n.s.	0.6**	5/0 of 5	1.2	n.s.	0.3*	5/0 of 5	0.4**
Malania_oleifera	0.8	n.s.	0.5**	5/0 of 5	0.6	n.s.	0.2	n.s.	0.9	n.s.	0.5	n.s.	0.9	n.s.	-	-	-	-	-	-	-	-	-	-	-	-	-	-	-	-	-	-	-	-	-	-	-	-	0.0*	5/0 of 5	0.6***	5/0 of 5	3.2	n.s.	0	n.s.	0.8	n.s.	0.6**
Minquartia_guianensis	0.7	n.s.	0.1	n.s.	0.1	n.s.	50	n.s.	1.2	n.s.	1.2	n.s.	0.4	n.s.	1.1	n.s.	0.3	n.s.	0	n.s.	1	n.s.	0.4	n.s.	1.2	n.s.	1	n.s.	19.3	n.s.	45.1	n.s.	1.2	n.s.	1.2	n.s.	0.6	n.s.	33.2	n.s.	0.6	n.s.	0.5	n.s.	2.4	0/2 of 2	0.1	n.s.	0.4
Misodendrum_brachystachyum	1.1	n.s.	0.3**	5/0 of 5	0.7	n.s.	35.1	n.s.	0.1	n.s.	1	n.s.	1.4	n.s.	-	-	-	-	-	-	-	-	-	-	-	-	-	-	-	-	-	-	-	-	-	-	-	-	0.6**	5/0 of 5	0.7***	5/0 of 5	0.0**	5/0 of 5	0.0**	2/0 of 2	0.6	n.s.	0.9
Nanodea_muscosa	0.5	n.s.	0.5**	5/0 of 5	0.6	n.s.	0.3*	5/0 of 5	50.0*	0/5 of 5	-	-	0.4*	1/0 of 1	-	-	-	-	-	-	-	-	-	-	-	-	-	-	-	-	-	-	-	-	-	-	-	-	0.6	n.s.	0.8	n.s.	0.9	n.s.	0.0**	5/0 of 5	0.7	n.s.	0.2**
Octoknema_affinis	0.7	n.s.	9.4*	0/1 of 1	0.6	n.s.	2.3	n.s.	0.6	n.s.	14.2	n.s.	1.1	n.s.	0.1**	3/0 of 3	1.3	n.s.	18	n.s.	0.3	n.s.	0.2	n.s.	0	n.s.	1.4	n.s.	22.7	n.s.	1	n.s.	1.5	n.s.	0	n.s.	1.5	n.s.	1.1	n.s.	0.7	n.s.	0.7	n.s.	1.1	n.s.	0.6	n.s.	0.9
Olax_imbricata	0.7	n.s.	1	n.s.	0.1	n.s.	0.7	n.s.	1	n.s.	-	-	4.4	n.s.	-	-	-	-	-	-	-	-	-	-	-	-	-	-	-	-	-	-	-	-	-	-	-	-	0.6	0/3 of 3	1.1	n.s.	0.6	n.s.	1.6	n.s.	1.7	n.s.	25.1
Olax_scandens	0.7	n.s.	1.7	n.s.	0.7	n.s.	0	n.s.	11	n.s.	-	-	0	n.s.	-	-	-	-	-	-	-	-	-	-	-	-	-	-	-	-	-	-	-	-	-	-	-	-	0.2	n.s.	3.8	n.s.	0.9	n.s.	1.2	n.s.	2.7*	0/5 of 5	0.6
Phanerodiscus_capuronii	0.7	n.s.	0.9	n.s.	0.6	n.s.	0	n.s.	0.4	n.s.	21	n.s.	1.3	n.s.	-	-	-	-	-	-	-	-	-	-	-	-	-	-	-	-	-	-	-	-	-	-	-	-	1.2	n.s.	0.6**	5/0 of 5	0.5***	5/0 of 5	0.4	n.s.	0.5	n.s.	0.7
Schoepfia_arenaria	1.2	n.s.	0.9	n.s.	1.2	n.s.	1.4	n.s.	6	n.s.	1.2	n.s.	1.2	n.s.	-	-	-	-	-	-	-	-	-	-	-	-	-	-	-	-	-	-	-	-	-	-	-	-	0.2	n.s.	0.3	n.s.	0	n.s.	1.6	n.s.	1.3	n.s.	0.5
Schoepfia_schreberi	4.2	n.s.	0.3	n.s.	0.8	n.s.	1.2	n.s.	0	n.s.	1.2	n.s.	0.3	n.s.	-	-	-	-	-	-	-	-	-	-	-	-	-	-	-	-	-	-	-	-	-	-	-	-	0.2	n.s.	0.4	n.s.	0.0**	5/0 of 5	2.2*	0/5 of 5	1.1	n.s.	0.3
Scorodocarpus_borneensis	1.4	n.s.	0.5	n.s.	1.1	n.s.	0.6	n.s.	0	n.s.	0.7	n.s.	0.7	n.s.	0.5	n.s.	0.4	n.s.	0.6	n.s.	1.2	n.s.	0.8	n.s.	50	n.s.	0.3	n.s.	0.5	n.s.	0.4	n.s.	0.3	n.s.	1.2	n.s.	50	n.s.	0	2/0 of 2	1	n.s.	0.8	n.s.	0.7	n.s.	0.8	n.s.	0.7
Strombosia_pustulata	1.1	n.s.	0.8	n.s.	0.7	n.s.	0	n.s.	0.5	n.s.	1	n.s.	0.9	n.s.	0.1**	2/0 of 2	2.8	n.s.	16.5	n.s.	0.3	n.s.	1.3	n.s.	1.3	n.s.	0.2*	4/0 of 4	20.5	n.s.	46.3	n.s.	0.2*	4/0 of 4	1.2	n.s.	34.1	n.s.	0.5	n.s.	1.1	n.s.	0.2**	5/0 of 5	1.3	n.s.	0.5	n.s.	0.7
Strombosiopsis_tetrandra	0.7	n.s.	0.6	n.s.	0.8	n.s.	24.6	n.s.	1.2	n.s.	1.2	n.s.	0.7	n.s.	0.5	n.s.	0.0**	5/0 of 5	1	n.s.	1.2	n.s.	0.1	n.s.	50	n.s.	0.2*	5/0 of 5	1.2	n.s.	48.5	n.s.	0.3	n.s.	1	n.s.	1.2	n.s.	0.2	n.s.	0.9	n.s.	0.1	n.s.	0.7	n.s.	0.8	n.s.	0.7
Tetrastylidium_peruvianum	0.6	n.s.	1	n.s.	0.8	n.s.	0	n.s.	1.2	n.s.	1.2	n.s.	4.6	n.s.	0.5	n.s.	0.1	n.s.	1.2	n.s.	0	n.s.	0	0/1 of 1	50	n.s.	0.2*	5/0 of 5	0.8	n.s.	43.7	n.s.	1.2	n.s.	1.2	n.s.	0.6	n.s.	0.4	n.s.	0.5	n.s.	35	n.s.	3.6*	0/5 of 5	0.3	n.s.	0.7
Thesium_decaryanum	0.7*	5/0 of 5	0.8*	4/0 of 4	0.7	n.s.	1.1	n.s.	4.5*	0/2 of 2	-	-	1.1	n.s.	-	-	-	-	-	-	-	-	-	-	-	-	-	-	-	-	-	-	-	-	-	-	-	-	1.6	n.s.	0.6	n.s.	0.8*	5/0 of 5	0.0*	1/0 of 1	0.9	n.s.	1
Viscum_trachycarpum	3.2***	0/5 of 5	0.0***	5/0 of 5	0.0**	5/0 of 5	0.7	n.s.	12.6	n.s.	-	-	9.4*	0/2 of 2	-	-	-	-	-	-	-	-	-	-	-	-	-	-	-	-	-	-	-	-	-	-	-	-	0.6***	5/0 of 5	0.7***	5/0 of 5	0.3***	5/0 of 5	33.3	0/1 of 1	0.7*	5/0 of 5	0.2***
Ximenia_americana	0.7	n.s.	0.5	n.s.	1	n.s.	0	n.s.	1	n.s.	1.2	n.s.	0.3	n.s.	-	-	-	-	-	-	-	-	-	-	-	-	-	-	-	-	-	-	-	-	-	-	-	-	0.1	n.s.	0.8	n.s.	0.7	n.s.	1.9	n.s.	0.6	n.s.	1.3
[truncated: 11 more columns]
